# Supplementary material for: Low versus high dose erythropoiesis-stimulating agents in hemodialysis patients with anemia: A randomized clinical trial
Source: PLoS One. 2017 Mar 1;12(3):e0172735. doi: 10.1371/journal.pone.0172735 (PMC5332066; doi:10.1371/journal.pone.0172735)
Supplement: S3 File — Table A. Baseline characteristics and clinical outcomes. Table B. Adverse events. Table C. Serious adverse events. Table D. Legend. (ZIP) [file pone.0172735.s009.zip]

Archive with 4 entries (4 files):
- S3 file/Table A.csv
- S3 file/Table B.csv
- S3 file/Table C.csv
- S3 file/Table D.xlsx
