# Supplementary material for: Low versus high dose erythropoiesis-stimulating agents in hemodialysis patients with anemia: A randomized clinical trial
Source: PLoS One. 2017 Mar 1;12(3):e0172735. doi: 10.1371/journal.pone.0172735 (PMC5332066; doi:10.1371/journal.pone.0172735)
Supplement: S3 File — Table A. Baseline characteristics and clinical outcomes. Table B. Adverse events. Table C. Serious adverse events. Table D. Legend. (ZIP) [file pone.0172735.s009.zip › S3 file/Table A.csv]

BASELINE CHARACTERISTICS
CODE	TREATMENT	TIME	AGE	V1_55	V1_230	V1_232	V1_234	V1_236	V1_238	V1_240	V1_242	V1_244	V1_245	V1_246	V1_247	V1_249	V1_250	V1_251	V1_83	V1_84	V1_86	V1_87	V1_90	V1_91	V1_94	V1_95	V1_98	V1_99	V1_102	V1_103	V1_106	V1_107	V1_110	V1_113	V1_116	V1_118	V1_119	V1_122	V1_125	V1_128	V1_131	V1_134	V1_137	V1_140	V1_143	V1_146	V1_149	V1_152	V1_155
101101	1	0	24.6	7.6	0.6	1.3	1.1	1.3	50.5	50	50.5	1.5	3	1.5	250	240	17.8	24.7	75	32	11.6	5.2	141	140	5.9	3.6	8.9	.	7	3.7	36	.	6.8	6.3	94	.	.	124	56.8	37	101	84	41.1	244	61	11	31	26	0.4
101101	1	1	24.6	7.6	0.6	1.3	1.1	1.3	50.5	50	50.5	1.5	3	1.5	250	240	17.8	24.7	75	32	11.6	5.2	141	140	5.9	3.6	8.9	.	7	3.7	36	.	6.8	6.3	94	.	.	124	56.8	37	101	84	41.1	244	61	11	31	26	0.4
101102	0	0	48.8	9.6	1.3	0.8	1.1	0.9	110.5	110.5	110.6	5.5	5.5	6.2	300	240	18.9	24.1	92	44	15.2	8	140	141	6.1	5.1	8.4	9.8	5.7	3.8	32	3	5.6	6.6	123	.	.	133	89.4	31	92	47	11.7	625	284	24	10	20	0.3
101102	0	1	48.8	9.6	1.3	0.8	1.1	0.9	110.5	110.5	110.6	5.5	5.5	6.2	300	240	18.9	24.1	92	44	15.2	8	140	141	6.1	5.1	8.4	9.8	5.7	3.8	32	3	5.6	6.6	123	.	.	133	89.4	31	92	47	11.7	625	284	24	10	20	0.3
101103	1	0	47.6	10.3	2	1.6	1.5	1.5	50	50.5	50.5	2.4	3	2.3	300	210	12.6	20.4	111	32	12.4	4.3	139	145	6	3.7	7.5	10	5.9	2.7	33	3.1	6	6.3	143	.	.	157	106	29	148	92	31.2	1590	209	25	14	25	0.3
101103	1	1	47.6	10.3	2	1.6	1.5	1.5	50	50.5	50.5	2.4	3	2.3	300	210	12.6	20.4	111	32	12.4	4.3	139	145	6	3.7	7.5	10	5.9	2.7	33	3.1	6	6.3	143	.	.	157	106	29	148	92	31.2	1590	209	25	14	25	0.3
101104	0	0	72.6	11.9	1	1.1	1.6	1.1	72	72	72	2.1	2.1	1	280	210	22.9	24.2	63	26	9.8	3.4	138	.	6.7	2.3	8.5	8.4	5.3	2.9	31	3	5.9	6.5	90	.	.	139	81	22	240	68	22.5	949	214	30	15	72	0.4
101104	0	1	72.6	11.9	1	1.1	1.6	1.1	72	72	72	2.1	2.1	1	280	210	22.9	24.2	63	26	9.8	3.4	138	.	6.7	2.3	8.5	8.4	5.3	2.9	31	3	5.9	6.5	90	.	.	139	81	22	240	68	22.5	949	214	30	15	72	0.4
101105	1	0	66.4	10.7	0.6	0.8	1	0.9	65	65	65.8	1.6	2.1	1	250	180	19.2	23.6	39	16	7.3	3.2	143	144	5.2	4.4	8	9.5	6.1	2.2	32	3	4.7	6.7	92	.	.	162	168.8	36	168	96	27.8	1384	245	27	11	12	0.5
101105	1	1	66.4	10.7	0.6	0.8	1	0.9	65	65	65.8	1.6	2.1	1	250	180	19.2	23.6	39	16	7.3	3.2	143	144	5.2	4.4	8	9.5	6.1	2.2	32	3	4.7	6.7	92	.	.	162	168.8	36	168	96	27.8	1384	245	27	11	12	0.5
101106	0	0	61.1	10.8	1.4	0.9	1.4	1.3	85	85	85	3.7	4	3.7	300	240	21.6	22.2	66	23	6.4	3.1	139	140	5.2	4.5	8.7	10.3	4.7	2.5	32	2.9	4.9	6.6	304	11.1	6.5	181	98.2	45	207	39	10.5	213	263	27	12	28	0.3
101106	0	1	61.1	10.8	1.4	0.9	1.4	1.3	85	85	85	3.7	4	3.7	300	240	21.6	22.2	66	23	6.4	3.1	139	140	5.2	4.5	8.7	10.3	4.7	2.5	32	2.9	4.9	6.6	304	11.1	6.5	181	98.2	45	207	39	10.5	213	263	27	12	28	0.3
101107	1	0	71.8	12.6	1.2	1.3	1.7	1.3	93	93	93	4	2.5	4.3	250	300	20.8	23.3	72	25	9.7	4.2	140	142	5.9	4.8	7.5	9.3	6.2	3.1	33	3.1	7.3	7	164	7.5	6.5	167	60.4	33	455	98	25.6	1570	271	49	17	34	0.4
101107	1	1	71.8	12.6	1.2	1.3	1.7	1.3	93	93	93	4	2.5	4.3	250	300	20.8	23.3	72	25	9.7	4.2	140	142	5.9	4.8	7.5	9.3	6.2	3.1	33	3.1	7.3	7	164	7.5	6.5	167	60.4	33	455	98	25.6	1570	271	49	17	34	0.4
101108	1	0	70.6	11.3	1.1	0.9	1.4	1.2	74	74	74	3.4	3	4.1	250	240	15.1	18.2	66	26	7.9	4.1	144	140	5.8	5.2	8	9.5	5.6	2.3	35	3.3	4.8	6.6	131	6.1	6.5	160	134	44	125	94	34.3	1416	194	25	10	15	0.3
101108	1	1	70.6	11.3	1.1	0.9	1.4	1.2	74	74	74	3.4	3	4.1	250	240	15.1	18.2	66	26	7.9	4.1	144	140	5.8	5.2	8	9.5	5.6	2.3	35	3.3	4.8	6.6	131	6.1	6.5	160	134	44	125	94	34.3	1416	194	25	10	15	0.3
101109	0	0	68.4	10.7	1.3	1.6	1.6	1.5	70	70	70	2.5	2.5	3.6	250	240	17.8	24.7	70	19	10.8	1.4	141	141	5.9	3.8	9.1	9.9	4.6	2.1	33	3	6	6.5	119	.	.	174	125.6	22	210	82	29.8	1927	195	28	11	23	0.3
101109	0	1	68.4	10.7	1.3	1.6	1.6	1.5	70	70	70	2.5	2.5	3.6	250	240	17.8	24.7	70	19	10.8	1.4	141	141	5.9	3.8	9.1	9.9	4.6	2.1	33	3	6	6.5	119	.	.	174	125.6	22	210	82	29.8	1927	195	28	11	23	0.3
101110	0	0	33.5	11.3	0.9	1.4	1.5	1.3	62.5	62.5	62.5	2	3	2.7	300	240	20.5	26.5	54	18	10.5	4.2	132	135	6	3.5	8.9	9.6	4.4	2.7	33	3	6.2	6.4	75	.	.	90	46.6	27	117	22	11.6	1388	134	40	7	75	0.5
101110	0	1	33.5	11.3	0.9	1.4	1.5	1.3	62.5	62.5	62.5	2	3	2.7	300	240	20.5	26.5	54	18	10.5	4.2	132	135	6	3.5	8.9	9.6	4.4	2.7	33	3	6.2	6.4	75	.	.	90	46.6	27	117	22	11.6	1388	134	40	7	75	0.5
101111	1	0	44	15.4	0.7	0.7	0.7	0.8	74.5	74.5	74.5	2.8	2.6	2.2	250	180	17.8	20.3	96	53	7.5	5.3	143	143	4.8	4.3	8.5	10.5	4.6	2.3	36	3.1	5.3	6.8	105	.	.	108	45	22	449	41	11.1	190	261	24	20	12	0.6
101111	1	1	44	15.4	0.7	0.7	0.7	0.8	74.5	74.5	74.5	2.8	2.6	2.2	250	180	17.8	20.3	96	53	7.5	5.3	143	143	4.8	4.3	8.5	10.5	4.6	2.3	36	3.1	5.3	6.8	105	.	.	108	45	22	449	41	11.1	190	261	24	20	12	0.6
101112	0	0	72.6	10.5	1.4	0.7	0.8	1.1	103.5	104	104	3.8	3.5	3.5	250	270	18.7	22.9	93	37	12.5	5.8	150	149	6.9	5.4	7.6	9.3	6.1	3.6	36	3.2	5.2	5.8	115	.	.	158	71.2	60	145	43	14.3	722	213	26	10	25	0.4
101112	0	1	72.6	10.5	1.4	0.7	0.8	1.1	103.5	104	104	3.8	3.5	3.5	250	270	18.7	22.9	93	37	12.5	5.8	150	149	6.9	5.4	7.6	9.3	6.1	3.6	36	3.2	5.2	5.8	115	.	.	158	71.2	60	145	43	14.3	722	213	26	10	25	0.4
101113	1	0	55.8	9.5	1	1	1.3	1.2	62	62	62.3	3	3.5	4.2	300	240	17.3	25.4	62	23	8.3	3.5	140	141	5.7	3.8	8.5	9	3.2	2.3	33	3.3	6.1	5.9	130	.	.	119	73.8	26	133	67	31.5	1258	151	25	14	52	0.6
101113	1	1	55.8	9.5	1	1	1.3	1.2	62	62	62.3	3	3.5	4.2	300	240	17.3	25.4	62	23	8.3	3.5	140	141	5.7	3.8	8.5	9	3.2	2.3	33	3.3	6.1	5.9	130	.	.	119	73.8	26	133	67	31.5	1258	151	25	14	52	0.6
101114	1	0	79.6	11.8	0.8	1.7	1.3	1.3	61	52	52	3.6	1.9	3.9	300	240	20.9	25.5	45	15	5.2	2.3	137	141	5.9	4.2	8.6	9.9	3.9	2.4	33	3	5.3	6.7	46	4.5	6.5	129	92.8	47	152	48	19.8	3254	172	27	16	31	0.4
101114	1	1	79.6	11.8	0.8	1.7	1.3	1.3	61	52	52	3.6	1.9	3.9	300	240	20.9	25.5	45	15	5.2	2.3	137	141	5.9	4.2	8.6	9.9	3.9	2.4	33	3	5.3	6.7	46	4.5	6.5	129	92.8	47	152	48	19.8	3254	172	27	16	31	0.4
101115	1	0	66.5	12	0.8	1.3	1.6	1.2	59	59	59	2.5	3.1	2.6	.	210	20.1	23.8	49	19	6.9	3.2	136	144	6.1	4.3	10.9	10.7	4.3	2.1	33	3	6.7	7.1	111	5.5	5.5	143	56.2	28	319	87	28.2	1932	219	30	14	32	0.4
101115	1	1	66.5	12	0.8	1.3	1.6	1.2	59	59	59	2.5	3.1	2.6	.	210	20.1	23.8	49	19	6.9	3.2	136	144	6.1	4.3	10.9	10.7	4.3	2.1	33	3	6.7	7.1	111	5.5	5.5	143	56.2	28	319	87	28.2	1932	219	30	14	32	0.4
101116	0	0	66	14.3	1.2	1.2	1.4	1	65.5	65.5	65.5	3.2	3.1	3.2	300	240	15.3	20.3	87	38	11.2	5.5	140	146	6.5	5.1	8.2	9.5	4.2	1.9	32	2.8	6.8	5.7	75	.	.	105	65.8	41	94	54	26	1112	147	31	20	21	0.4
101116	0	1	66	14.3	1.2	1.2	1.4	1	65.5	65.5	65.5	3.2	3.1	3.2	300	240	15.3	20.3	87	38	11.2	5.5	140	146	6.5	5.1	8.2	9.5	4.2	1.9	32	2.8	6.8	5.7	75	.	.	105	65.8	41	94	54	26	1112	147	31	20	21	0.4
101117	0	0	55.4	12.7	1.2	1.2	1.2	1.2	59	59	59	2.8	2.7	2.2	300	240	19.3	24.3	60	22	11.2	5.1	140	137	6.1	3.5	8	9.4	5.4	2.8	34	3.1	6.7	7.2	115	.	.	111	68	33	110	51	21.6	362	190	21	16	26	0.6
101117	0	1	55.4	12.7	1.2	1.2	1.2	1.2	59	59	59	2.8	2.7	2.2	300	240	19.3	24.3	60	22	11.2	5.1	140	137	6.1	3.5	8	9.4	5.4	2.8	34	3.1	6.7	7.2	115	.	.	111	68	33	110	51	21.6	362	190	21	16	26	0.6
101118	0	0	75.1	13.2	0.7	0.4	1	1.1	73	69.5	68.5	0.3	0.9	0.9	250	240	21.8	24.1	44	16	10.1	4.3	145	134	6	4	9.9	9.3	2.8	2.3	30	2.7	6.3	6.5	76	.	.	135	63.4	41	147	65	24.6	1117	187	24	16	24	0.6
101118	0	1	75.1	13.2	0.7	0.4	1	1.1	73	69.5	68.5	0.3	0.9	0.9	250	240	21.8	24.1	44	16	10.1	4.3	145	134	6	4	9.9	9.3	2.8	2.3	30	2.7	6.3	6.5	76	.	.	135	63.4	41	147	65	24.6	1117	187	24	16	24	0.6
101119	0	0	63.5	13.1	0.9	1.3	1.6	1.4	63.5	64	64	4	3.5	3.4	300	240	18.9	23.5	82	26	11.6	4.6	146	140	6.4	3.7	8.9	10.5	4.8	2.4	36	3.2	7.7	6.7	80	.	.	202	98.4	31	292	86	22.6	2861	270	41	17	26	0.4
101119	0	1	63.5	13.1	0.9	1.3	1.6	1.4	63.5	64	64	4	3.5	3.4	300	240	18.9	23.5	82	26	11.6	4.6	146	140	6.4	3.7	8.9	10.5	4.8	2.4	36	3.2	7.7	6.7	80	.	.	202	98.4	31	292	86	22.6	2861	270	41	17	26	0.4
101120	1	0	63	11.9	0.4	1.1	1.3	1.1	73.5	73.5	73.5	1.6	1.2	0.7	200	180	19.7	26.6	21	8	5.4	2.7	142	141	4.9	4.2	9.1	9.6	3.3	1.8	36	3.2	4.2	7	92	.	.	214	105	58	258	77	21.6	5.6	253	25	13	120	0.4
101120	1	1	63	11.9	0.4	1.1	1.3	1.1	73.5	73.5	73.5	1.6	1.2	0.7	200	180	19.7	26.6	21	8	5.4	2.7	142	141	4.9	4.2	9.1	9.6	3.3	1.8	36	3.2	4.2	7	92	.	.	214	105	58	258	77	21.6	5.6	253	25	13	120	0.4
101121	0	0	66.4	12.5	0.8	1.4	1.7	1.3	55.5	55.5	55.5	2.5	1.9	2.2	250	210	19.9	24.4	46	15	4.6	1.9	134	139	4.9	3.9	8.7	9.6	4.7	2.1	32	2.9	4.7	6.1	208	6.8	6.5	114	60.4	22	185	101	38.3	1464	187	24	10	22	0.4
101121	0	1	66.4	12.5	0.8	1.4	1.7	1.3	55.5	55.5	55.5	2.5	1.9	2.2	250	210	19.9	24.4	46	15	4.6	1.9	134	139	4.9	3.9	8.7	9.6	4.7	2.1	32	2.9	4.7	6.1	208	6.8	6.5	114	60.4	22	185	101	38.3	1464	187	24	10	22	0.4
101122	1	0	32.1	9.1	2.08	1.1	1.2	1.4	71	71	71	1.6	2.2	2.5	250	240	19	243.5	134.8	42.8	12.9	4.3	142	138	6	3.6	9.5	9.8	5	.	31	2.8	6.9	.	97	.	.	204	.	35	171	60	2.3	813	191	27	15	43	0.4
101122	1	1	32.1	9.1	2.08	1.1	1.2	1.4	71	71	71	1.6	2.2	2.5	250	240	19	243.5	134.8	42.8	12.9	4.3	142	138	6	3.6	9.5	9.8	5	.	31	2.8	6.9	.	97	.	.	204	.	35	171	60	2.3	813	191	27	15	43	0.4
101123	1	0	73.9	13.5	1.7	.	.	0.7	63	63	63.7	2	2.1	4	250	210	20.4	26.8	173.3	96.3	7.7	4.7	140	141	5.4	6.3	9.6	9.5	5.4	2.9	37	3.4	3.7	.	98	.	.	132	.	43	120	166	6.9	1558	207	23	18	15	0.3
101123	1	1	73.9	13.5	1.7	.	.	0.7	63	63	63.7	2	2.1	4	250	210	20.4	26.8	173.3	96.3	7.7	4.7	140	141	5.4	6.3	9.6	9.5	5.4	2.9	37	3.4	3.7	.	98	.	.	132	.	43	120	166	6.9	1558	207	23	18	15	0.3
101124	0	0	65.9	11.5	1.3	1.2	1.3	1.3	77	77	77	3.8	4	3.2	260	240	17.3	25.7	50	17	9.3	3.7	141	136	6.4	4.7	8.6	9.6	4.3	3.5	37	3.3	3.6	6.5	148	.	.	172	73.8	33	237	78	26.8	483	206	22	10	50	0.4
101124	0	1	65.9	11.5	1.3	1.2	1.3	1.3	77	77	77	3.8	4	3.2	260	240	17.3	25.7	50	17	9.3	3.7	141	136	6.4	4.7	8.6	9.6	4.3	3.5	37	3.3	3.6	6.5	148	.	.	172	73.8	33	237	78	26.8	483	206	22	10	50	0.4
101125	0	0	53.3	13.3	1.3	1.1	1.4	1.3	84.5	84.5	84.5	3	2	3.3	270	240	19.9	20.5	78	26	11.2	4.8	139	137	6	3.9	8.6	9.5	5.7	2.5	35	3.1	5.6	6.9	156	5	6.5	238	145.4	33	159	49	20.8	734	167	26	14	10	0.4
101125	0	1	53.3	13.3	1.3	1.1	1.4	1.3	84.5	84.5	84.5	3	2	3.3	270	240	19.9	20.5	78	26	11.2	4.8	139	137	6	3.9	8.6	9.5	5.7	2.5	35	3.1	5.6	6.9	156	5	6.5	238	145.4	33	159	49	20.8	734	167	26	14	10	0.4
101126	1	0	79.8	10.8	1.4	.	.	1.4	46	46	46	3	3.8	2.5	250	210	24.9	28.7	59	18	7.8	2.7	143	142	4.9	2.9	9.1	9.2	8.3	2.8	30	2.8	6.2	7	138	.	.	148	70	52	73	111	39.5	2118	199	27	23	27	0.7
101126	1	1	79.8	10.8	1.4	.	.	1.4	46	46	46	3	3.8	2.5	250	210	24.9	28.7	59	18	7.8	2.7	143	142	4.9	2.9	9.1	9.2	8.3	2.8	30	2.8	6.2	7	138	.	.	148	70	52	73	111	39.5	2118	199	27	23	27	0.7
101127	1	0	77.2	11.8	1	1	1.3	1.4	70	70	70	2.2	2	2	250	240	19.9	24.8	57	17	8.5	3.4	145	140	5.1	3.8	9.4	9.9	3.9	1.8	33	2.9	4.1	6.2	86	.	.	125	66.4	32	98	60	22	1416	193	20	7	47	0.4
101127	1	1	77.2	11.8	1	1	1.3	1.4	70	70	70	2.2	2	2	250	240	19.9	24.8	57	17	8.5	3.4	145	140	5.1	3.8	9.4	9.9	3.9	1.8	33	2.9	4.1	6.2	86	.	.	125	66.4	32	98	60	22	1416	193	20	7	47	0.4
101128	1	0	67.8	11.5	.	1.2	1.6	1.1	77.5	77.5	77.5	1.5	2.1	1.2	250	240	17.8	23.1	28	11	9.3	4.4	143	137	5.9	4.7	9	8.6	4.7	3.6	37	3.3	5.9	7	123	.	.	164	87.8	30	146	49	17	750	204	21	6	32	0.5
101128	1	1	67.8	11.5	.	1.2	1.6	1.1	77.5	77.5	77.5	1.5	2.1	1.2	250	240	17.8	23.1	28	11	9.3	4.4	143	137	5.9	4.7	9	8.6	4.7	3.6	37	3.3	5.9	7	123	.	.	164	87.8	30	146	49	17	750	204	21	6	32	0.5
101129	0	0	66.1	14.2	0.6	1	1	1.2	60	59.5	60	3	2.9	2.5	250	180	21.2	25.9	34	13	5.7	2.8	140	141	5.9	46	8.9	8.9	4.7	2.4	31	2.8	4.9	6.1	245	6.6	6.5	141	69.2	29	181	55	19.1	1430	204	32	16	89	0.4
101129	0	1	66.1	14.2	0.6	1	1	1.2	60	59.5	60	3	2.9	2.5	250	180	21.2	25.9	34	13	5.7	2.8	140	141	5.9	46	8.9	8.9	4.7	2.4	31	2.8	4.9	6.1	245	6.6	6.5	141	69.2	29	181	55	19.1	1430	204	32	16	89	0.4
101130	0	0	78	10.4	0.8	1.1	1.1	0.8	56	56	56	2	1.5	2	250	180	19.7	22.6	68	33	10.8	6	137	135	5.2	4.8	9.1	9	7.9	3.9	34	3	7.1	6.5	97	.	.	261	159.6	37	165	53	13.6	279	277	21	9	19	0.4
101130	0	1	78	10.4	0.8	1.1	1.1	0.8	56	56	56	2	1.5	2	250	180	19.7	22.6	68	33	10.8	6	137	135	5.2	4.8	9.1	9	7.9	3.9	34	3	7.1	6.5	97	.	.	261	159.6	37	165	53	13.6	279	277	21	9	19	0.4
101131	0	0	42.9	11.2	1.3	1.3	1.3	1.4	51	51	51.5	3.6	4.1	2.3	300	300	16.9	24	76	25	9.8	3.6	140	142	5.7	4	9.1	10.3	6.8	3.2	36	3.3	6.7	6.2	91	.	.	103	35.2	43	118	142	32.5	672	310	47	34	197	0.5
101131	0	1	42.9	11.2	1.3	1.3	1.3	1.4	51	51	51.5	3.6	4.1	2.3	300	300	16.9	24	76	25	9.8	3.6	140	142	5.7	4	9.1	10.3	6.8	3.2	36	3.3	6.7	6.2	91	.	.	103	35.2	43	118	142	32.5	672	310	47	34	197	0.5
101132	0	0	67.5	12.4	1.3	1.6	1.5	1.3	61	61.4	61.4	1.9	2.9	2.4	300	240	21	24.7	79	24	11.8	4.5	140	141	5.6	3.5	8.6	10.3	6.2	2.3	37	3.3	7.8	7.1	85	.	.	90	55.4	28	62	115	55.5	834	147	36	21	82	0.6
101132	0	1	67.5	12.4	1.3	1.6	1.5	1.3	61	61.4	61.4	1.9	2.9	2.4	300	240	21	24.7	79	24	11.8	4.5	140	141	5.6	3.5	8.6	10.3	6.2	2.3	37	3.3	7.8	7.1	85	.	.	90	55.4	28	62	115	55.5	834	147	36	21	82	0.6
101133	0	0	58.5	10	1.1	1.4	1.4	1.4	51.5	51.5	51.5	1	2.3	2.2	300	210	17.8	27.6	61	17	9.6	3	141	139	6.7	4.3	9.3	9.2	3.6	2	32	3.1	4.3	6.8	85	.	.	124	82.2	32	111	46	16.1	1913	202	36	17	28	0.4
101133	0	1	58.5	10	1.1	1.4	1.4	1.4	51.5	51.5	51.5	1	2.3	2.2	300	210	17.8	27.6	61	17	9.6	3	141	139	6.7	4.3	9.3	9.2	3.6	2	32	3.1	4.3	6.8	85	.	.	124	82.2	32	111	46	16.1	1913	202	36	17	28	0.4
101134	1	0	75.6	12.8	0.9	1.1	1.7	1.1	46	46	46	2	2.2	1.7	250	180	17.6	25.7	57	23	7.1	3.3	142	141	6.9	4.9	8.1	8.8	4.3	2.3	31	3.1	3.4	6.6	77	.	.	124	60.6	39	152	84	30.4	2641	196	41	26	23	0.4
101134	1	1	75.6	12.8	0.9	1.1	1.7	1.1	46	46	46	2	2.2	1.7	250	180	17.6	25.7	57	23	7.1	3.3	142	141	6.9	4.9	8.1	8.8	4.3	2.3	31	3.1	3.4	6.6	77	.	.	124	60.6	39	152	84	30.4	2641	196	41	26	23	0.4
101135	1	0	68.1	10.7	0.8	2	1.6	1.7	42.7	42.7	42.5	2.5	2.2	2.2	250	240	21.2	27.1	39	10	5.2	1.7	141	142	5.7	4.1	9.6	9.3	4.3	2.1	34	3.1	4.5	6.3	109	.	.	184	81.6	68	264	62	190	1569	231	29	15	38	0.3
101135	1	1	68.1	10.7	0.8	2	1.6	1.7	42.7	42.7	42.5	2.5	2.2	2.2	250	240	21.2	27.1	39	10	5.2	1.7	141	142	5.7	4.1	9.6	9.3	4.3	2.1	34	3.1	4.5	6.3	109	.	.	184	81.6	68	264	62	190	1569	231	29	15	38	0.3
101136	1	0	47.1	11.5	1.2	1.2	1.2	1.2	71.5	71.5	81.5	3	3.3	2.9	300	240	15.3	20.4	80	30	13.8	5.9	140	139	6.2	3.4	7.7	10	7.1	3.5	35	3.1	5.8	7.1	82	.	.	94	48.2	210	131	147	67.7	740	154	29	10	30	0.6
101136	1	1	47.1	11.5	1.2	1.2	1.2	1.2	71.5	71.5	81.5	3	3.3	2.9	300	240	15.3	20.4	80	30	13.8	5.9	140	139	6.2	3.4	7.7	10	7.1	3.5	35	3.1	5.8	7.1	82	.	.	94	48.2	210	131	147	67.7	740	154	29	10	30	0.6
101137	1	0	55.9	11.3	1	0.9	0.7	0.9	130	103.5	103	4.5	4.7	4.3	200	240	17.1	23.1	76	38	14.3	6	139	136	6.7	4.7	9.1	10.2	7	4.1	31	3.1	4.3	7.2	56	.	.	133	51.4	26	228	76	18.6	400	290	31	13	33	0.4
101137	1	1	55.9	11.3	1	0.9	0.7	0.9	130	103.5	103	4.5	4.7	4.3	200	240	17.1	23.1	76	38	14.3	6	139	136	6.7	4.7	9.1	10.2	7	4.1	31	3.1	4.3	7.2	56	.	.	133	51.4	26	228	76	18.6	400	290	31	13	33	0.4
101138	1	0	86.5	12.6	0.9	0.8	0.9	1.1	54.6	54.2	54	1.2	1.7	1	280	210	21.1	25.6	59	23	6	3	143	140	6	3.7	9	9.6	2.7	1.5	33	3.1	4.8	7.1	88	.	.	115	63.4	42	92	60	18.3	891	233	36	25	92	0.4
101138	1	1	86.5	12.6	0.9	0.8	0.9	1.1	54.6	54.2	54	1.2	1.7	1	280	210	21.1	25.6	59	23	6	3	143	140	6	3.7	9	9.6	2.7	1.5	33	3.1	4.8	7.1	88	.	.	115	63.4	42	92	60	18.3	891	233	36	25	92	0.4
101139	0	0	72.3	10.1	1.2	1.3	1.2	1.2	47.8	47.8	47.5	2.3	3	2.4	250	180	22.8	25.7	70	26	8.4	3.6	141	140	7.7	5.3	8.7	9.1	6	2.9	31	3	6.6	6.3	85	.	.	134	85	29	114	56	23.7	1932	167	23	12	13	.
101139	0	1	72.3	10.1	1.2	1.3	1.2	1.2	47.8	47.8	47.5	2.3	3	2.4	250	180	22.8	25.7	70	26	8.4	3.6	141	140	7.7	5.3	8.7	9.1	6	2.9	31	3	6.6	6.3	85	.	.	134	85	29	114	56	23.7	1932	167	23	12	13	.
101140	1	0	63	12.5	1.1	1.5	1.4	1.1	72	72	72	2.8	3.2	2.7	270	240	17.9	23.3	73	29	12.8	6	139	139	4.1	3.7	7.5	9.7	3	3.1	32	3	5	7.2	179	6.7	5.5	157	91	35	140	75	27.8	1584	191	55	19	67	0.4
101140	1	1	63	12.5	1.1	1.5	1.4	1.1	72	72	72	2.8	3.2	2.7	270	240	17.9	23.3	73	29	12.8	6	139	139	4.1	3.7	7.5	9.7	3	3.1	32	3	5	7.2	179	6.7	5.5	157	91	35	140	75	27.8	1584	191	55	19	67	0.4
101141	0	0	45.3	12.4	0.9	0.9	1.1	1.1	65	65	64.5	0.5	0.4	0.5	300	210	17.1	21.1	60	220	9.7	3.8	144	136	5.6	4.4	8.9	9.1	4.7	2.4	34	3.1	5.4	6.9	91	.	.	147	70.6	36	170	53	13.4	895	281	40	18	22	0.4
101141	0	1	45.3	12.4	0.9	0.9	1.1	1.1	65	65	64.5	0.5	0.4	0.5	300	210	17.1	21.1	60	220	9.7	3.8	144	136	5.6	4.4	8.9	9.1	4.7	2.4	34	3.1	5.4	6.9	91	.	.	147	70.6	36	170	53	13.4	895	281	40	18	22	0.4
101142	0	0	73.4	11.3	1.1	1.4	1.2	1.2	66.3	66.5	66.3	2.8	3.3	3.1	250	210	20.3	24.8	68	24	12	4.7	135	139	6.8	3.9	9.4	9	4.9	2.9	35	3.2	5.7	6.9	105	.	.	176	94.8	43	217	174	62.9	2381	196	25	12	136	0.6
101142	0	1	73.4	11.3	1.1	1.4	1.2	1.2	66.3	66.5	66.3	2.8	3.3	3.1	250	210	20.3	24.8	68	24	12	4.7	135	139	6.8	3.9	9.4	9	4.9	2.9	35	3.2	5.7	6.9	105	.	.	176	94.8	43	217	174	62.9	2381	196	25	12	136	0.6
101143	0	0	60.9	10.8	1.1	1.5	1.4	1.4	75.5	75	75	4.2	4	4	300	240	18.9	23.5	64	22	11.2	4.5	137	138	7.2	4.8	9.9	10.1	6	3.1	33	3	5.1	6.3	92	.	.	109	63.2	47	81	66	31.2	1338	150	30	19	18	0.6
101143	0	1	60.9	10.8	1.1	1.5	1.4	1.4	75.5	75	75	4.2	4	4	300	240	18.9	23.5	64	22	11.2	4.5	137	138	7.2	4.8	9.9	10.1	6	3.1	33	3	5.1	6.3	92	.	.	109	63.2	47	81	66	31.2	1338	150	30	19	18	0.6
101144	1	0	34.8	9.8	0.9	1.5	1.5	1.4	70.5	70	69	3.3	1.8	1	250	240	21.3	28.4	53	15	10.2	3.9	139	141	5.2	3.9	9.4	9.7	3.1	2	38	3.6	3.1	7	85	.	.	149	85	32	160	40	13.8	781	206	26	6	14	1.7
101144	1	1	34.8	9.8	0.9	1.5	1.5	1.4	70.5	70	69	3.3	1.8	1	250	240	21.3	28.4	53	15	10.2	3.9	139	141	5.2	3.9	9.4	9.7	3.1	2	38	3.6	3.1	7	85	.	.	149	85	32	160	40	13.8	781	206	26	6	14	1.7
101145	0	0	66.8	10.2	1.6	1.2	1.2	1.1	72	72	72	0.5	1	0.2	300	240	18.6	22.9	117.7	42.4	9.2	3.8	138	139	4.8	3.2	8	8.9	3.6	2.4	33	3.6	5	.	95	.	.	106	45.4	36	123	85	30.3	519	199	37	24	182	.
101145	0	1	66.8	10.2	1.6	1.2	1.2	1.1	72	72	72	0.5	1	0.2	300	240	18.6	22.9	117.7	42.4	9.2	3.8	138	139	4.8	3.2	8	8.9	3.6	2.4	33	3.6	5	.	95	.	.	106	45.4	36	123	85	30.3	519	199	37	24	182	.
101146	1	0	55.5	10	2.8	1.2	1.3	1.6	65.5	65.5	65.5	4.2	2.2	3.2	300	240	21	23.4	154.1	44	10.9	3.2	134	139	6.2	3.2	9.3	9.4	7.1	3	34	3.9	4.9	6.3	80	.	.	76	36	30	50	202	64.8	1718	221	18	31	66	.
101146	1	1	55.5	10	2.8	1.2	1.3	1.6	65.5	65.5	65.5	4.2	2.2	3.2	300	240	21	23.4	154.1	44	10.9	3.2	134	139	6.2	3.2	9.3	9.4	7.1	3	34	3.9	4.9	6.3	80	.	.	76	36	30	50	202	64.8	1718	221	18	31	66	.
101147	0	0	76.2	9.8	1.7	1.1	1.2	1.2	59	59	59	2.5	1.4	3.5	250	240	16.3	24.1	103	42	9.7	4	133	140.4	5.9	3.8	8.4	9.1	5.9	3	34	2.9	8	7.1	142	.	.	199	134.6	36	142	65	36.3	168.5	203	105	39	245	0.5
101147	0	1	76.2	9.8	1.7	1.1	1.2	1.2	59	59	59	2.5	1.4	3.5	250	240	16.3	24.1	103	42	9.7	4	133	140.4	5.9	3.8	8.4	9.1	5.9	3	34	2.9	8	7.1	142	.	.	199	134.6	36	142	65	36.3	168.5	203	105	39	245	0.5
101148	1	0	76.1	10.8	0.7	1.3	1.1	1.4	55.5	55.5	56	2.7	2.5	3	250	240	22.4	27.2	48	12	7.2	2.3	134	140.9	6.7	3.3	7.2	9.9	3.7	2	33	3.4	7.9	.	130	.	.	126	53.6	36	182	40	.	1269	201	25	22	29	0.4
101148	1	1	76.1	10.8	0.7	1.3	1.1	1.4	55.5	55.5	56	2.7	2.5	3	250	240	22.4	27.2	48	12	7.2	2.3	134	140.9	6.7	3.3	7.2	9.9	3.7	2	33	3.4	7.9	.	130	.	.	126	53.6	36	182	40	.	1269	201	25	22	29	0.4
101149	1	0	46.4	11.8	2.1	.	1.4	1.3	78.5	78.5	78.5	5.4	3.5	4.5	300	240	17.5	24.9	149.8	31	8.3	4.2	138.6	139.2	5.1	3.4	9.3	9	6.2	3.5	35	3.4	5.9	7.9	82	.	.	134	67.6	36	132	42	.	1062	221	22	9	189	0.6
101149	1	1	46.4	11.8	2.1	.	1.4	1.3	78.5	78.5	78.5	5.4	3.5	4.5	300	240	17.5	24.9	149.8	31	8.3	4.2	138.6	139.2	5.1	3.4	9.3	9	6.2	3.5	35	3.4	5.9	7.9	82	.	.	134	67.6	36	132	42	.	1062	221	22	9	189	0.6
101150	0	0	73.6	8.4	1.9	.	.	1.5	69	69	69	4	2.5	2.5	300	240	19.4	28.8	107	32	9.8	3.1	137	137	4.9	3.3	8.1	9.7	4.3	2.4	33	4	3.8	.	103	.	.	110	40.8	41	141	94	32.9	962	202	27	11	27	0.8
101150	0	1	73.6	8.4	1.9	.	.	1.5	69	69	69	4	2.5	2.5	300	240	19.4	28.8	107	32	9.8	3.1	137	137	4.9	3.3	8.1	9.7	4.3	2.4	33	4	3.8	.	103	.	.	110	40.8	41	141	94	32.9	962	202	27	11	27	0.8
101151	0	0	62.9	13.5	.	.	.	.	.	.	.	.	.	.	.	.	.	.	.	.	.	.	.	.	.	.	.	.	.	.	.	.	.	.	.	.	.	.	.	.	.	.	19.4	1206	194	.	.	.	.
101151	0	1	62.9	13.5	.	.	.	.	.	.	.	.	.	.	.	.	.	.	.	.	.	.	.	.	.	.	.	.	.	.	.	.	.	.	.	.	.	.	.	.	.	.	19.4	1206	194	.	.	.	.
101152	1	0	60.5	11	.	.	.	.	.	.	.	.	.	.	.	.	.	.	.	.	.	.	.	.	.	.	.	.	.	.	.	4.4	.	.	.	.	.	.	.	.	.	.	.	163	.	.	.	.	.
101152	1	1	60.5	11	.	.	.	.	.	.	.	.	.	.	.	.	.	.	.	.	.	.	.	.	.	.	.	.	.	.	.	4.4	.	.	.	.	.	.	.	.	.	.	.	163	.	.	.	.	.
101153	1	0	60.5	9.4	.	.	.	.	.	.	.	.	.	.	.	.	.	.	.	.	.	.	.	.	.	.	.	.	.	.	.	3.4	.	.	.	.	.	.	.	.	.	.	22.5	866	161	.	.	.	.
101153	1	1	60.5	9.4	.	.	.	.	.	.	.	.	.	.	.	.	.	.	.	.	.	.	.	.	.	.	.	.	.	.	.	3.4	.	.	.	.	.	.	.	.	.	.	22.5	866	161	.	.	.	.
101154	0	0	43.4	9.8	.	.	.	.	.	.	.	.	.	.	.	.	.	.	.	.	.	.	.	.	.	.	.	.	.	.	.	3.4	.	.	.	.	.	.	.	.	.	.	31.5	1148	225	.	.	.	.
101154	0	1	43.4	9.8	.	.	.	.	.	.	.	.	.	.	.	.	.	.	.	.	.	.	.	.	.	.	.	.	.	.	.	3.4	.	.	.	.	.	.	.	.	.	.	31.5	1148	225	.	.	.	.
101155	0	0	64.9	11	.	.	.	.	.	.	.	.	.	.	.	.	.	.	.	.	.	.	.	.	.	.	.	.	.	.	.	4.5	.	.	.	.	.	.	.	.	.	.	7.5	234	292	.	.	.	.
101155	0	1	64.9	11	.	.	.	.	.	.	.	.	.	.	.	.	.	.	.	.	.	.	.	.	.	.	.	.	.	.	.	4.5	.	.	.	.	.	.	.	.	.	.	7.5	234	292	.	.	.	.
101156	0	0	73.1	11.3	.	.	.	.	.	.	.	.	.	.	.	.	.	.	.	.	.	.	.	.	.	.	.	.	.	.	.	4.8	.	.	.	.	.	.	.	.	.	.	24.8	863	223	.	.	.	.
101156	0	1	73.1	11.3	.	.	.	.	.	.	.	.	.	.	.	.	.	.	.	.	.	.	.	.	.	.	.	.	.	.	.	4.8	.	.	.	.	.	.	.	.	.	.	24.8	863	223	.	.	.	.
103101	0	0	65.8	11.5	1	1.4	1.1	1.2	56.5	57.5	56.5	2.6	2.2	2.6	300	240	.	.	73	20.3	7.4	3.4	145	140	5.2	3.1	10.2	10.5	2.6	2.5	38	3.5	6.1	6.5	115	4.8	.	206	.	62	94	57	20.5	40	.	16	14	13	0.2
103101	0	1	65.8	11.5	1	1.4	1.1	1.2	56.5	57.5	56.5	2.6	2.2	2.6	300	240	.	.	73	20.3	7.4	3.4	145	140	5.2	3.1	10.2	10.5	2.6	2.5	38	3.5	6.1	6.5	115	4.8	.	206	.	62	94	57	20.5	40	.	16	14	13	0.2
105101	0	0	83.5	11	.	1.3	.	1.4	59	25.5	27	2.1	2.7	3	300	180	21.4	23	97	30	6.2	2.5	137	134	6.9	3.7	10.5	10.5	4.2	.	39.9	.	5.2	6.3	95	.	.	184	105	54	137	75	37	804	142	11	11	23	0.5
105101	0	1	83.5	11	.	1.3	.	1.4	59	25.5	27	2.1	2.7	3	300	180	21.4	23	97	30	6.2	2.5	137	134	6.9	3.7	10.5	10.5	4.2	.	39.9	.	5.2	6.3	95	.	.	184	105	54	137	75	37	804	142	11	11	23	0.5
105102	1	0	79.2	13.1	.	1.4	.	1.2	71.5	71.5	71.5	2.6	2	2.8	300	270	163.3	21.2	183	63	10.2	4.4	137	137	6.1	3.7	9.1	10.9	7.4	.	42.2	.	7.7	68	.	8	6.5	189	114	51	120	63	39	478	114	10	14	26	0.6
105102	1	1	79.2	13.1	.	1.4	.	1.2	71.5	71.5	71.5	2.6	2	2.8	300	270	163.3	21.2	183	63	10.2	4.4	137	137	6.1	3.7	9.1	10.9	7.4	.	42.2	.	7.7	68	.	8	6.5	189	114	51	120	63	39	478	114	10	14	26	0.6
105103	1	0	56.1	11.8	.	1.3	.	1.3	104	105	105	5	1.7	5	350	240	16	21	239	80	12	4.7	139	135	5.8	3.5	9.8	10.5	8	.	47.8	.	6.1	7.4	.	7.5	6.5	195	114	26	267	74	23.8	338	218	13	9	19	0.5
105103	1	1	56.1	11.8	.	1.3	.	1.3	104	105	105	5	1.7	5	350	240	16	21	239	80	12	4.7	139	135	5.8	3.5	9.8	10.5	8	.	47.8	.	6.1	7.4	.	7.5	6.5	195	114	26	267	74	23.8	338	218	13	9	19	0.5
105104	1	0	82.4	10.8	.	.	.	.	60	59.5	58	2.1	1.1	2.7	300	180	17	23	162	59	7.4	3	141	138	5.3	4.1	8.8	10.7	5.5	.	40.5	.	.	6.8	.	.	.	154	87	52	74	37	15.7	99	165	6	8	13	0.7
105104	1	1	82.4	10.8	.	.	.	.	60	59.5	58	2.1	1.1	2.7	300	180	17	23	162	59	7.4	3	141	138	5.3	4.1	8.8	10.7	5.5	.	40.5	.	.	6.8	.	.	.	154	87	52	74	37	15.7	99	165	6	8	13	0.7
105105	0	0	79	9.1	.	.	.	.	.	76	74	1.3	1.1	2.1	300	240	20.1	22.7	155	50	8.5	3.1	144	139	5	3.7	7.9	10	.	.	36.8	.	7.7	6.2	127	7	.	108	44.2	37	134	53	21.3	129	174	31	16	19	0.6
105105	0	1	79	9.1	.	.	.	.	.	76	74	1.3	1.1	2.1	300	240	20.1	22.7	155	50	8.5	3.1	144	139	5	3.7	7.9	10	.	.	36.8	.	7.7	6.2	127	7	.	108	44.2	37	134	53	21.3	129	174	31	16	19	0.6
106101	0	0	65	12.4	1.4	1.4	1.5	1.4	55.5	55.5	55.4	2.9	3.7	3.6	300	240	28	28	204	65	11.8	.	142	.	6.5	.	8.4	.	5.6	.	34	.	4.4	5.8	103	.	.	125	63	39	114	42	.	1158	151	8	11	10	0.7
106101	0	1	65	12.4	1.4	1.4	1.5	1.4	55.5	55.5	55.4	2.9	3.7	3.6	300	240	28	28	204	65	11.8	.	142	.	6.5	.	8.4	.	5.6	.	34	.	4.4	5.8	103	.	.	125	63	39	114	42	.	1158	151	8	11	10	0.7
106102	0	0	70.6	11.3	.	2.2	1.2	1.3	86.2	86.6	87.1	2.9	3.2	2.3	280	240	28	28	98	36	7.2	.	137	.	5.9	.	9.3	.	4.9	.	29	.	5.4	5.8	75	.	.	188	93	67	142	39	.	301	152	10	11	26	.
106102	0	1	70.6	11.3	.	2.2	1.2	1.3	86.2	86.6	87.1	2.9	3.2	2.3	280	240	28	28	98	36	7.2	.	137	.	5.9	.	9.3	.	4.9	.	29	.	5.4	5.8	75	.	.	188	93	67	142	39	.	301	152	10	11	26	.
106103	1	0	69.8	9.5	1.3	.	.	1.5	.	.	61.6	4.2	3.1	2.8	300	240	28	28	219	73	9.6	.	138	.	5.8	.	8.5	.	2.9	.	33	.	4.9	5.3	.	.	.	124	65	44	73	82	.	597	191	17	13	6	.
106103	1	1	69.8	9.5	1.3	.	.	1.5	.	.	61.6	4.2	3.1	2.8	300	240	28	28	219	73	9.6	.	138	.	5.8	.	8.5	.	2.9	.	33	.	4.9	5.3	.	.	.	124	65	44	73	82	.	597	191	17	13	6	.
108101	0	0	80.1	9.4	0.9	0.9	.	1.9	42	41.5	41.5	0.9	0.7	0.7	300	210	21.4	22	90	16	5.5	.	139	.	5.3	.	10.6	.	7.2	.	34	.	5.2	6	142	.	.	171	105	46	102	47	61	760	232	11	13	.	0.4
108101	0	1	80.1	9.4	0.9	0.9	.	1.9	42	41.5	41.5	0.9	0.7	0.7	300	210	21.4	22	90	16	5.5	.	139	.	5.3	.	10.6	.	7.2	.	34	.	5.2	6	142	.	.	171	105	46	102	47	61	760	232	11	13	.	0.4
108102	0	0	45.5	8.8	0.7	0.5	0.9	0.9	128	127	128	4.7	3.8	3.6	300	240	24.7	26.7	110	52	4	.	130	.	5.1	.	9.4	.	8.3	.	41	.	6.2	6.8	649	14.3	6	139	74	50	93	34	9	104	274	23	17	93	0.6
108102	0	1	45.5	8.8	0.7	0.5	0.9	0.9	128	127	128	4.7	3.8	3.6	300	240	24.7	26.7	110	52	4	.	130	.	5.1	.	9.4	.	8.3	.	41	.	6.2	6.8	649	14.3	6	139	74	50	93	34	9	104	274	23	17	93	0.6
108103	1	0	71.9	10.3	1.2	3.6	1.6	1.7	66.5	67	67	4	3	2.4	250	240	20.6	.	128	30	6.3	.	139	.	6	.	8.9	.	2.1	.	38	.	7.7	5.9	58	.	.	175	101	54	190	167	32	587.6	171	6	13	24	0.4
108103	1	1	71.9	10.3	1.2	3.6	1.6	1.7	66.5	67	67	4	3	2.4	250	240	20.6	.	128	30	6.3	.	139	.	6	.	8.9	.	2.1	.	38	.	7.7	5.9	58	.	.	175	101	54	190	167	32	587.6	171	6	13	24	0.4
108104	0	0	53.3	9.8	1.1	1.7	1.5	1.8	45.5	45.5	45	4.8	4	2.3	250	210	.	.	119	28	8.8	.	139	.	6.3	.	9.6	.	6	.	.	.	4.7	6.6	95	.	.	186	123	64	79	82	33.5	356	171	5	9	8	0.3
108104	0	1	53.3	9.8	1.1	1.7	1.5	1.8	45.5	45.5	45	4.8	4	2.3	250	210	.	.	119	28	8.8	.	139	.	6.3	.	9.6	.	6	.	.	.	4.7	6.6	95	.	.	186	123	64	79	82	33.5	356	171	5	9	8	0.3
108105	1	0	71.5	11.6	1	1.8	1.8	2.9	62	62	62	3.5	2.7	2.9	400	240	24	26.2	93	9	6.6	.	136	.	4.8	.	8.2	.	3.5	.	40	.	5.4	7.2	136	.	.	155	92	47	69	74	32	170	149	8	17	22	0.3
108105	1	1	71.5	11.6	1	1.8	1.8	2.9	62	62	62	3.5	2.7	2.9	400	240	24	26.2	93	9	6.6	.	136	.	4.8	.	8.2	.	3.5	.	40	.	5.4	7.2	136	.	.	155	92	47	69	74	32	170	149	8	17	22	0.3
108106	1	0	80.4	11.8	0.8	2.2	1.6	1.4	.	62	62	3	2.1	1.6	300	240	.	.	85	25	6.3	.	138	.	5.3	.	9.8	.	4.5	.	38	.	4.6	7.2	109	.	.	176	97	49	248	89	31	875.6	164	11	21	.	.
108106	1	1	80.4	11.8	0.8	2.2	1.6	1.4	.	62	62	3	2.1	1.6	300	240	.	.	85	25	6.3	.	138	.	5.3	.	9.8	.	4.5	.	38	.	4.6	7.2	109	.	.	176	97	49	248	89	31	875.6	164	11	21	.	.
108107	0	0	63.3	12.4	1	0.8	0.8	0.9	91	91	91.5	0.5	1.2	1.3	300	210	.	.	161	69	7.1	.	143	.	4.8	.	8.4	.	4.9	.	45	.	7.3	7.2	103	.	.	177	109	34	222	62	16	219	228	18	22	.	.
108107	0	1	63.3	12.4	1	0.8	0.8	0.9	91	91	91.5	0.5	1.2	1.3	300	210	.	.	161	69	7.1	.	143	.	4.8	.	8.4	.	4.9	.	45	.	7.3	7.2	103	.	.	177	109	34	222	62	16	219	228	18	22	.	.
108108	1	0	55.5	11.2	1	1.5	1.5	1.4	66.5	66.5	67.5	4.3	2.9	3.1	300	210	23.5	.	127	39	9.3	.	139	.	5.8	.	9.6	.	5.6	.	40	.	6.9	6.6	105	.	.	245	152	35	326	66	29	602	174	34	21	.	0.3
108108	1	1	55.5	11.2	1	1.5	1.5	1.4	66.5	66.5	67.5	4.3	2.9	3.1	300	210	23.5	.	127	39	9.3	.	139	.	5.8	.	9.6	.	5.6	.	40	.	6.9	6.6	105	.	.	245	152	35	326	66	29	602	174	34	21	.	0.3
108109	1	0	37.7	8.7	0.9	0.9	1.8	1.7	101.5	101.5	102	2	1.5	5.4	300	240	21.2	27.6	171	66	7	.	138	.	4.5	.	8.9	.	3.2	.	33	.	3.5	5.7	248	.	.	249	249	36	464	27	17	155	262	8	8	41	0.2
108109	1	1	37.7	8.7	0.9	0.9	1.8	1.7	101.5	101.5	102	2	1.5	5.4	300	240	21.2	27.6	171	66	7	.	138	.	4.5	.	8.9	.	3.2	.	33	.	3.5	5.7	248	.	.	249	249	36	464	27	17	155	262	8	8	41	0.2
108110	0	0	72.3	13.5	0.9	2.7	1.5	1.1	59.5	59.8	60.5	1.6	2.5	2.3	300	240	22	27.2	93	12	6.9	.	142	.	5	.	8.4	.	6.2	.	39	.	6.6	6.4	85	5.9	7	113	61	34	173	29	34	598	29	9	17	16	0.7
108110	0	1	72.3	13.5	0.9	2.7	1.5	1.1	59.5	59.8	60.5	1.6	2.5	2.3	300	240	22	27.2	93	12	6.9	.	142	.	5	.	8.4	.	6.2	.	39	.	6.6	6.4	85	5.9	7	113	61	34	173	29	34	598	29	9	17	16	0.7
108111	1	0	81.5	12.4	0.5	1.3	1.2	1.3	67.2	65.5	66	1.7	2.6	2.7	250	180	19	21	62	20	6.1	.	135	.	5.6	.	9.2	.	4.3	.	37	.	5.5	6.2	209	7.3	7	147	90	37	121	54	22	145	140	11	8	0.2	0.2
108111	1	1	81.5	12.4	0.5	1.3	1.2	1.3	67.2	65.5	66	1.7	2.6	2.7	250	180	19	21	62	20	6.1	.	135	.	5.6	.	9.2	.	4.3	.	37	.	5.5	6.2	209	7.3	7	147	90	37	121	54	22	145	140	11	8	0.2	0.2
108112	0	0	59.9	11.3	0.9	1.1	1.3	0.9	100	100	100.5	5.8	5.2	3.4	350	240	22.2	26.7	148	67	10.4	.	137	.	5.4	.	7.8	.	5.7	.	47	.	5.8	7.5	124	.	.	143	76	20	451	38	11	44.7	267	63	40	.	0.4
108112	0	1	59.9	11.3	0.9	1.1	1.3	0.9	100	100	100.5	5.8	5.2	3.4	350	240	22.2	26.7	148	67	10.4	.	137	.	5.4	.	7.8	.	5.7	.	47	.	5.8	7.5	124	.	.	143	76	20	451	38	11	44.7	267	63	40	.	0.4
108113	0	0	72.1	10	1.3	2.8	1.4	1.4	78.5	77.5	77.5	2.4	2.2	2.6	400	240	.	.	170	52	7.7	.	141	.	5.2	.	8.9	.	8.2	.	40	.	5.7	7.8	102	.	.	121	67	37	94	30	7	660	218	9	14	.	0.3
108113	0	1	72.1	10	1.3	2.8	1.4	1.4	78.5	77.5	77.5	2.4	2.2	2.6	400	240	.	.	170	52	7.7	.	141	.	5.2	.	8.9	.	8.2	.	40	.	5.7	7.8	102	.	.	121	67	37	94	30	7	660	218	9	14	.	0.3
108114	1	0	41.6	10.4	1.2	.	.	1.2	96	96	96	3.3	3.4	4.7	350	240	22.8	.	163	59	13.7	.	139	.	5.8	.	8.9	.	8.3	.	45	.	7.3	7.5	74	.	.	196	101	25	569	51	17.4	342	175	15	15	.	0.3
108114	1	1	41.6	10.4	1.2	.	.	1.2	96	96	96	3.3	3.4	4.7	350	240	22.8	.	163	59	13.7	.	139	.	5.8	.	8.9	.	8.3	.	45	.	7.3	7.5	74	.	.	196	101	25	569	51	17.4	342	175	15	15	.	0.3
108115	0	0	75	11.7	0.8	1.6	2.8	1.6	63.5	64	64	1.5	1.5	2.4	250	210	.	.	93	22	8	.	141	.	4.9	.	9.7	.	5.7	.	39	.	6.9	6.7	85	.	.	199	142	52	211	59	19	313	210	10	11	.	0.2
108115	0	1	75	11.7	0.8	1.6	2.8	1.6	63.5	64	64	1.5	1.5	2.4	250	210	.	.	93	22	8	.	141	.	4.9	.	9.7	.	5.7	.	39	.	6.9	6.7	85	.	.	199	142	52	211	59	19	313	210	10	11	.	0.2
108116	0	0	78.6	10.4	0.9	1.3	1.1	1.3	75	74.5	74.5	4.3	2.5	2.6	250	240	.	.	119	40	9.6	1.1	143	133	5.7	4.5	9.7	10.3	5.3	0.3	41	.	5	6.6	94	.	.	172	99	37	160	114	53	680	171	6	10	42	0.2
108116	0	1	78.6	10.4	0.9	1.3	1.1	1.3	75	74.5	74.5	4.3	2.5	2.6	250	240	.	.	119	40	9.6	1.1	143	133	5.7	4.5	9.7	10.3	5.3	0.3	41	.	5	6.6	94	.	.	172	99	37	160	114	53	680	171	6	10	42	0.2
109101	1	0	80.6	11.1	1.2	1.3	1.3	1.2	78	78	78	3.6	3.5	2.5	300	240	.	.	116	30	8.6	.	136	.	5.5	.	10.7	.	4	.	39	.	6.3	.	124	.	.	128	.	76	31	39	.	101	270	11	10	17	0.4
109101	1	1	80.6	11.1	1.2	1.3	1.3	1.2	78	78	78	3.6	3.5	2.5	300	240	.	.	116	30	8.6	.	136	.	5.5	.	10.7	.	4	.	39	.	6.3	.	124	.	.	128	.	76	31	39	.	101	270	11	10	17	0.4
109102	1	0	45.3	11.1	.	.	.	0.8	85	85	85	3.7	2.4	2	300	240	16.2	27.1	221	101	10.4	.	135	.	6.2	.	9.6	.	3	.	42	.	5.8	6.8	82	.	.	128	.	76	31	.	.	101	270	13	17	11	0.4
109102	1	1	45.3	11.1	.	.	.	0.8	85	85	85	3.7	2.4	2	300	240	16.2	27.1	221	101	10.4	.	135	.	6.2	.	9.6	.	3	.	42	.	5.8	6.8	82	.	.	128	.	76	31	.	.	101	270	13	17	11	0.4
109103	1	0	31.8	12.1	.	1.4	1.3	1.4	69	69	69	4.5	3.7	4.3	300	240	16.8	19.9	170	45	12.7	.	134	.	5.6	.	8.8	.	3.4	.	36	.	7.3	6.7	76	.	.	174	.	38	170	.	.	30	210	15	13	8	0.1
109103	1	1	31.8	12.1	.	1.4	1.3	1.4	69	69	69	4.5	3.7	4.3	300	240	16.8	19.9	170	45	12.7	.	134	.	5.6	.	8.8	.	3.4	.	36	.	7.3	6.7	76	.	.	174	.	38	170	.	.	30	210	15	13	8	0.1
109104	0	0	79.3	11.1	.	1.3	1.4	.	41	41.5	42	2.5	1.6	1.7	300	180	21	22.8	141	41	7.2	.	137	.	6.3	.	11.2	.	4.3	.	37	.	6.7	60	103	.	.	157	.	67	78	44	.	20	240	18	19	32	0.2
109104	0	1	79.3	11.1	.	1.3	1.4	.	41	41.5	42	2.5	1.6	1.7	300	180	21	22.8	141	41	7.2	.	137	.	6.3	.	11.2	.	4.3	.	37	.	6.7	60	103	.	.	157	.	67	78	44	.	20	240	18	19	32	0.2
109105	0	0	60.4	11.3	.	.	.	1.7	62.5	62	60	2.5	3.2	3	300	240	.	.	146	31	8.3	.	129	.	5.8	.	9.6	.	4	.	39	.	6.9	63	111	.	.	199	.	.	216	33	.	66	210	9	10	27	0.2
109105	0	1	60.4	11.3	.	.	.	1.7	62.5	62	60	2.5	3.2	3	300	240	.	.	146	31	8.3	.	129	.	5.8	.	9.6	.	4	.	39	.	6.9	63	111	.	.	199	.	.	216	33	.	66	210	9	10	27	0.2
109106	0	0	71.6	11.6	.	1.7	1.4	0.9	36	36	35.5	1.3	1	1	250	240	17.7	23.9	135	35	4.8	.	141	.	5.8	.	8.9	.	3.7	.	40	.	5.8	63	113	.	.	135	.	56	151	78	.	8	360	16	17	17	0.3
109106	0	1	71.6	11.6	.	1.7	1.4	0.9	36	36	35.5	1.3	1	1	250	240	17.7	23.9	135	35	4.8	.	141	.	5.8	.	8.9	.	3.7	.	40	.	5.8	63	113	.	.	135	.	56	151	78	.	8	360	16	17	17	0.3
109107	0	0	44.1	11.4	.	1.1	1.1	1.2	79	79	78	3	3.1	4	300	240	15.2	24.1	123	38	12.4	.	137	.	5.8	.	8.1	.	2.5	.	38	.	7.3	6.5	126	.	.	97	.	30	83	33	.	12	260	21	21	23	0.3
109107	0	1	44.1	11.4	.	1.1	1.1	1.2	79	79	78	3	3.1	4	300	240	15.2	24.1	123	38	12.4	.	137	.	5.8	.	8.1	.	2.5	.	38	.	7.3	6.5	126	.	.	97	.	30	83	33	.	12	260	21	21	23	0.3
109108	0	0	35.1	12.3	.	1	1.1	.	76	77	77	4.2	4	3.9	280	240	16.4	22	239	87	13.6	.	135	.	6.3	.	7.5	.	4.6	.	38	.	9.6	7.2	78	.	.	183	.	32	309	61	.	201	200	21	18	17	0.1
109108	0	1	35.1	12.3	.	1	1.1	.	76	77	77	4.2	4	3.9	280	240	16.4	22	239	87	13.6	.	135	.	6.3	.	7.5	.	4.6	.	38	.	9.6	7.2	78	.	.	183	.	32	309	61	.	201	200	21	18	17	0.1
109109	1	0	71.7	11.5	.	1.2	1.2	.	72.3	73	.	2.8	3	2.9	300	240	19.2	28.4	155	54	11	.	139	.	4.5	.	8.1	.	3.7	.	34	.	6.3	6.6	130	.	.	197	.	34	175	50	.	633	160	17	17	20	0.3
109109	1	1	71.7	11.5	.	1.2	1.2	.	72.3	73	.	2.8	3	2.9	300	240	19.2	28.4	155	54	11	.	139	.	4.5	.	8.1	.	3.7	.	34	.	6.3	6.6	130	.	.	197	.	34	175	50	.	633	160	17	17	20	0.3
109110	0	0	70.5	11.2	.	1.2	1.1	1.2	83	82.5	82.5	2.9	2.4	2.8	300	240	.	.	122	44	6.6	.	138	.	4.7	.	8.5	.	2.4	.	39	.	5.5	.	115	7.5	5.9	200	.	37	238	39	.	236	180	16	14	28	0.3
109110	0	1	70.5	11.2	.	1.2	1.1	1.2	83	82.5	82.5	2.9	2.4	2.8	300	240	.	.	122	44	6.6	.	138	.	4.7	.	8.5	.	2.4	.	39	.	5.5	.	115	7.5	5.9	200	.	37	238	39	.	236	180	16	14	28	0.3
109111	1	0	58.3	12.1	.	1.2	1.3	1.3	64.8	65	65	3	3.3	2.4	300	240	12.9	14.3	123	34	6.4	.	127	.	5.4	.	8	.	5.6	.	35	.	7.3	6.8	100	.	.	88	.	31	95	67	.	306	280	19	17	113	0.4
109111	1	1	58.3	12.1	.	1.2	1.3	1.3	64.8	65	65	3	3.3	2.4	300	240	12.9	14.3	123	34	6.4	.	127	.	5.4	.	8	.	5.6	.	35	.	7.3	6.8	100	.	.	88	.	31	95	67	.	306	280	19	17	113	0.4
109112	1	0	79.7	10.7	.	0.8	1.1	1.1	64	65	65	3.6	3.2	3.1	200	210	19.3	25.4	197	68	10.6	.	138	.	4.9	.	8	.	4.3	.	35	.	7.9	.	87	.	.	131	.	35	65	50	.	296	150	18	18	41	0.2
109112	1	1	79.7	10.7	.	0.8	1.1	1.1	64	65	65	3.6	3.2	3.1	200	210	19.3	25.4	197	68	10.6	.	138	.	4.9	.	8	.	4.3	.	35	.	7.9	.	87	.	.	131	.	35	65	50	.	296	150	18	18	41	0.2
109113	1	0	92.5	10.8	.	1.1	1.2	1	60.3	61	61	2	1.8	2.7	250	210	16.8	24.4	141	35	9.3	.	144	.	5	.	9.4	.	2.8	.	36	.	5.8	59	130	.	.	130	.	33	176	72	.	361	210	10	9	13	0.2
109113	1	1	92.5	10.8	.	1.1	1.2	1	60.3	61	61	2	1.8	2.7	250	210	16.8	24.4	141	35	9.3	.	144	.	5	.	9.4	.	2.8	.	36	.	5.8	59	130	.	.	130	.	33	176	72	.	361	210	10	9	13	0.2
109114	0	0	83	12	.	1	0.8	0.9	70.8	71	71	2.4	2	2.5	250	210	20.7	25.2	129	48	3.8	.	139	.	4.4	.	9.4	.	4	.	37	.	7.1	60	96	.	.	173	.	44	190	50	.	394	20	13	21	29	0.4
109114	0	1	83	12	.	1	0.8	0.9	70.8	71	71	2.4	2	2.5	250	210	20.7	25.2	129	48	3.8	.	139	.	4.4	.	9.4	.	4	.	37	.	7.1	60	96	.	.	173	.	44	190	50	.	394	20	13	21	29	0.4
109115	1	0	86.3	11.5	.	1.7	1.6	.	52	53	53	2.9	3	3.2	300	210	17.7	24	168	34	6.6	.	138	.	5	.	8.6	.	4.9	.	40	.	7.3	6.2	153	5.1	5.9	142	.	49	139	50	.	610	210	8	19	8	0.3
109115	1	1	86.3	11.5	.	1.7	1.6	.	52	53	53	2.9	3	3.2	300	210	17.7	24	168	34	6.6	.	138	.	5	.	8.6	.	4.9	.	40	.	7.3	6.2	153	5.1	5.9	142	.	49	139	50	.	610	210	8	19	8	0.3
109116	0	0	74.3	11.2	.	1.2	1.3	1	58.2	58	58	1.8	1.8	2.6	300	.	19	24.8	141	51	6	.	139	.	4.2	.	8.4	.	3.4	.	36	.	5.4	6.8	118	.	.	197	.	52	135	44	.	314	160	8	8	15	0.2
109116	0	1	74.3	11.2	.	1.2	1.3	1	58.2	58	58	1.8	1.8	2.6	300	.	19	24.8	141	51	6	.	139	.	4.2	.	8.4	.	3.4	.	36	.	5.4	6.8	118	.	.	197	.	52	135	44	.	314	160	8	8	15	0.2
109117	1	0	46	11	.	.	1.6	1.7	58.2	58.5	58.5	4.1	2.3	1.3	300	240	.	.	171	32	8.5	.	141	.	4.4	.	9.6	.	3.4	.	37	.	6.4	6.5	97	.	.	129	.	35	130	61	21.6	143	200	22	15	28	0.1
109117	1	1	46	11	.	.	1.6	1.7	58.2	58.5	58.5	4.1	2.3	1.3	300	240	.	.	171	32	8.5	.	141	.	4.4	.	9.6	.	3.4	.	37	.	6.4	6.5	97	.	.	129	.	35	130	61	21.6	143	200	22	15	28	0.1
109118	0	0	30.7	10.1	.	1.3	1.4	.	56	56	56	0.7	0.9	0.7	300	.	19.2	24.4	163	37	7.9	.	141	.	5.3	.	9.3	.	2.4	.	40	.	4.1	6.4	116	.	.	116	.	27	81	122	.	25	240	17	11	16	0.7
109118	0	1	30.7	10.1	.	1.3	1.4	.	56	56	56	0.7	0.9	0.7	300	.	19.2	24.4	163	37	7.9	.	141	.	5.3	.	9.3	.	2.4	.	40	.	4.1	6.4	116	.	.	116	.	27	81	122	.	25	240	17	11	16	0.7
109119	0	0	45	11.1	1	1.3	1.3	1.4	75	75	75	1	1	1.7	300	240	17.1	25.2	180	51	6.9	.	139	.	4.7	.	9.7	.	4.6	.	42	.	6.2	6.4	86	.	.	170	.	48	126	112	24.8	7	320	16	18	10	0.4
109119	0	1	45	11.1	1	1.3	1.3	1.4	75	75	75	1	1	1.7	300	240	17.1	25.2	180	51	6.9	.	139	.	4.7	.	9.7	.	4.6	.	42	.	6.2	6.4	86	.	.	170	.	48	126	112	24.8	7	320	16	18	10	0.4
109120	0	0	80.9	11.3	.	1.5	1.5	1.6	58.5	.	58	2.8	2.4	2.9	300	240	18.7	24.4	109	26	5.9	.	138	.	5.1	.	9	.	2.7	.	33	.	5.9	6.1	139	6.1	5.9	119	.	40	11.2	39	14.5	124	190	30	18	114	0.2
109120	0	1	80.9	11.3	.	1.5	1.5	1.6	58.5	.	58	2.8	2.4	2.9	300	240	18.7	24.4	109	26	5.9	.	138	.	5.1	.	9	.	2.7	.	33	.	5.9	6.1	139	6.1	5.9	119	.	40	11.2	39	14.5	124	190	30	18	114	0.2
109121	0	0	88.6	12.1	.	1.6	1.5	1.6	47	.	43.7	1.4	0.8	1.6	300	210	.	25.6	81	17	4.8	.	136	.	3.7	.	9.4	.	4	.	34	.	5.9	7	103	.	.	128	.	63	93	67	.	433	130	10	16	30	0.4
109121	0	1	88.6	12.1	.	1.6	1.5	1.6	47	.	43.7	1.4	0.8	1.6	300	210	.	25.6	81	17	4.8	.	136	.	3.7	.	9.4	.	4	.	34	.	5.9	7	103	.	.	128	.	63	93	67	.	433	130	10	16	30	0.4
109122	1	0	42.6	11.8	.	.	.	1	.	89.5	89.5	3.8	3.5	2.8	300	240	.	21.5	159	62	12.9	.	136	.	5.3	.	9.5	.	4.9	.	43	.	6.7	6.9	90	.	.	191	.	41	182	44	12.4	86	250	13	23	41	0.2
109122	1	1	42.6	11.8	.	.	.	1	.	89.5	89.5	3.8	3.5	2.8	300	240	.	21.5	159	62	12.9	.	136	.	5.3	.	9.5	.	4.9	.	43	.	6.7	6.9	90	.	.	191	.	41	182	44	12.4	86	250	13	23	41	0.2
109123	1	0	76.2	10.4	.	.	.	.	.	.	58	1.6	2.1	1.8	220	180	20.7	.	84	41	7.4	.	135	.	4.4	.	9	.	2.7	.	35	.	3.3	6.9	.	.	.	179	.	61	57	27	9.1	122	210	44	42	281	0.4
109123	1	1	76.2	10.4	.	.	.	.	.	.	58	1.6	2.1	1.8	220	180	20.7	.	84	41	7.4	.	135	.	4.4	.	9	.	2.7	.	35	.	3.3	6.9	.	.	.	179	.	61	57	27	9.1	122	210	44	42	281	0.4
109124	1	0	45.6	11.3	.	1.4	1.3	1	.	82	82	1.9	2.2	1.6	300	240	.	.	190	64	12	.	140	.	5.3	.	.	.	1.9	.	42	.	7.5	.	88	.	.	90	.	35	98	6	.	399	1.7	31	18	13	0.3
109124	1	1	45.6	11.3	.	1.4	1.3	1	.	82	82	1.9	2.2	1.6	300	240	.	.	190	64	12	.	140	.	5.3	.	.	.	1.9	.	42	.	7.5	.	88	.	.	90	.	35	98	6	.	399	1.7	31	18	13	0.3
109125	1	0	71.6	11.1	.	.	.	.	.	.	51	2	1.5	2.5	300	180	.	.	71	16	6.1	.	132	.	4.9	.	10.4	.	5.2	.	34	.	6.8	6	98	4.7	4.3	162	.	80	119	10	.	686	120	5	8	17	0.1
109125	1	1	71.6	11.1	.	.	.	.	.	.	51	2	1.5	2.5	300	180	.	.	71	16	6.1	.	132	.	4.9	.	10.4	.	5.2	.	34	.	6.8	6	98	4.7	4.3	162	.	80	119	10	.	686	120	5	8	17	0.1
109126	1	0	72.4	12.4	.	.	.	1.3	.	89.5	89.5	3.2	2.9	2.9	300	240	17	22.3	174	45	9.8	.	139	.	5.6	.	8.7	.	4.6	.	34	.	8	6	118	.	.	163	69	.	142	44	14.1	39	220	8	11	18	0.2
109126	1	1	72.4	12.4	.	.	.	1.3	.	89.5	89.5	3.2	2.9	2.9	300	240	17	22.3	174	45	9.8	.	139	.	5.6	.	8.7	.	4.6	.	34	.	8	6	118	.	.	163	69	.	142	44	14.1	39	220	8	11	18	0.2
109127	1	0	68.9	11.9	.	1.6	1.6	1.5	66.5	66.5	66.5	2.4	2	1.9	300	240	17	25	130	27	.	.	139	.	4.3	.	9	.	2.7	.	39	.	6.6	6.2	.	6	5.9	157	.	40	260	67	23.7	94	200	15	10	9	0.2
109127	1	1	68.9	11.9	.	1.6	1.6	1.5	66.5	66.5	66.5	2.4	2	1.9	300	240	17	25	130	27	.	.	139	.	4.3	.	9	.	2.7	.	39	.	6.6	6.2	.	6	5.9	157	.	40	260	67	23.7	94	200	15	10	9	0.2
109128	0	0	66.2	12.3	.	1.6	1.6	1.5	.	69.5	69.5	3.1	2.7	2.3	280	240	.	.	192	60	8.9	.	140	.	4.3	.	.	.	1	.	34	.	6.1	.	136	.	.	189	.	67	201	17	.	63	2.6	8	10	5	0.3
109128	0	1	66.2	12.3	.	1.6	1.6	1.5	.	69.5	69.5	3.1	2.7	2.3	280	240	.	.	192	60	8.9	.	140	.	4.3	.	.	.	1	.	34	.	6.1	.	136	.	.	189	.	67	201	17	.	63	2.6	8	10	5	0.3
109129	0	0	42.5	10.3	.	1.5	1.6	1.8	53	53	.	0.5	2	2	300	240	.	.	139	33	8.8	.	138	.	6	.	.	.	2.4	.	43	.	6.5	.	80	.	.	131	93	32	127	8	.	328	1.6	10	12	82	0.1
109129	0	1	42.5	10.3	.	1.5	1.6	1.8	53	53	.	0.5	2	2	300	240	.	.	139	33	8.8	.	138	.	6	.	.	.	2.4	.	43	.	6.5	.	80	.	.	131	93	32	127	8	.	328	1.6	10	12	82	0.1
109130	0	0	55.6	10.3	.	.	0.9	1.2	66.5	65	64	1.7	1.3	0.6	250	240	.	.	151	59	5.9	.	137	.	5	.	.	.	1.8	.	35	.	8	.	80	.	.	156	.	40	99	7	.	104	1.7	33	19	94	0.4
109130	0	1	55.6	10.3	.	.	0.9	1.2	66.5	65	64	1.7	1.3	0.6	250	240	.	.	151	59	5.9	.	137	.	5	.	.	.	1.8	.	35	.	8	.	80	.	.	156	.	40	99	7	.	104	1.7	33	19	94	0.4
109131	1	0	46	12.1	.	1.9	1.9	.	44	44	44	2.4	1.7	1.5	300	240	20.1	28.3	201	34	3.4	.	139	.	5.3	.	9.1	.	.	.	39	.	7.3	.	109	.	.	.	.	.	.	.	.	.	.	22	19	20	0.3
109131	1	1	46	12.1	.	1.9	1.9	.	44	44	44	2.4	1.7	1.5	300	240	20.1	28.3	201	34	3.4	.	139	.	5.3	.	9.1	.	.	.	39	.	7.3	.	109	.	.	.	.	.	.	.	.	.	.	22	19	20	0.3
110101	1	0	54.5	9.7	1.9	0.9	1.2	1.2	61	61	61	2.5	1.6	1.8	300	210	18.1	25.9	164	47	11.7	3.8	138	135	5.6	3.9	8.2	9.6	9.1	5	43	4	7.2	7	113	.	.	144	82	45	85	98	35	65	195	14	8	24	0.6
110101	1	1	54.5	9.7	1.9	0.9	1.2	1.2	61	61	61	2.5	1.6	1.8	300	210	18.1	25.9	164	47	11.7	3.8	138	135	5.6	3.9	8.2	9.6	9.1	5	43	4	7.2	7	113	.	.	144	82	45	85	98	35	65	195	14	8	24	0.6
110102	0	0	57.6	9.3	1.9	1.5	1.5	1.4	67	67	67	2	1.7	2.4	250	240	22	27.2	136	30	9	3.1	138	143	4.5	3.8	9	9.1	5.8	4.5	38	5.2	6.3	6.2	158	.	.	238	148	43	236	79	37.8	628	148	15	14	20	0.2
110102	0	1	57.6	9.3	1.9	1.5	1.5	1.4	67	67	67	2	1.7	2.4	250	240	22	27.2	136	30	9	3.1	138	143	4.5	3.8	9	9.1	5.8	4.5	38	5.2	6.3	6.2	158	.	.	238	148	43	236	79	37.8	628	148	15	14	20	0.2
110103	0	0	54.8	12.1	2.4	1.1	1.2	1.2	65.5	66.5	67	2.5	2.9	3.2	300	240	19.7	25.4	198	60	6.3	2.4	140	137	6	3.7	9.1	10.6	4.8	4.7	35	3.5	5.1	6.7	118	.	.	192	121	37	169	64	16.4	24	277	8	10	9	0.5
110103	0	1	54.8	12.1	2.4	1.1	1.2	1.2	65.5	66.5	67	2.5	2.9	3.2	300	240	19.7	25.4	198	60	6.3	2.4	140	137	6	3.7	9.1	10.6	4.8	4.7	35	3.5	5.1	6.7	118	.	.	192	121	37	169	64	16.4	24	277	8	10	9	0.5
110104	1	0	49.2	11.6	1	1.1	1.1	0.8	63	64	62	2.2	1.1	1.1	350	210	24.7	29.2	95	40	8.7	3.6	134	130	4.9	4.5	.	10.7	8.3	2.9	41	4.5	3.6	7.1	92	.	.	136	81	45	51	58	27	1107	169	11	8	14	0.5
110104	1	1	49.2	11.6	1	1.1	1.1	0.8	63	64	62	2.2	1.1	1.1	350	210	24.7	29.2	95	40	8.7	3.6	134	130	4.9	4.5	.	10.7	8.3	2.9	41	4.5	3.6	7.1	92	.	.	136	81	45	51	58	27	1107	169	11	8	14	0.5
110105	0	0	51.6	12.3	2	1.5	1.2	1.3	73	72.5	72	3.6	1.3	1.7	300	240	20.2	27	190	65	14	5.3	138	138	5.5	3.4	9.9	10.6	6.8	4	42	4.9	7.6	6.8	85	.	.	153	84	39	147	53	24	1463	153	32	14	44	0.4
110105	0	1	51.6	12.3	2	1.5	1.2	1.3	73	72.5	72	3.6	1.3	1.7	300	240	20.2	27	190	65	14	5.3	138	138	5.5	3.4	9.9	10.6	6.8	4	42	4.9	7.6	6.8	85	.	.	153	84	39	147	53	24	1463	153	32	14	44	0.4
110106	1	0	48.2	9.3	1.3	0.9	0.9	0.9	80	80	80	3.1	3	3	300	210	22.3	25.9	143	63	9.2	5.2	134	136	5.4	4.3	10	11.2	7.9	4.4	42	4.9	5.6	5.9	104	.	.	146	70	49	135	55	14	22	266	8	6	16	0.7
110106	1	1	48.2	9.3	1.3	0.9	0.9	0.9	80	80	80	3.1	3	3	300	210	22.3	25.9	143	63	9.2	5.2	134	136	5.4	4.3	10	11.2	7.9	4.4	42	4.9	5.6	5.9	104	.	.	146	70	49	135	55	14	22	266	8	6	16	0.7
110107	1	0	53	10.5	2.1	1	1.1	1.1	76.5	77	77	5	4.5	3.3	300	240	20.9	25	146	63	11.2	5.3	132	134	5.5	4.3	9.5	10.9	5.3	5.6	45	5.5	8.8	6.4	119	.	.	78	7	29	214	73	45	1227	112	17	19	24	0.7
110107	1	1	53	10.5	2.1	1	1.1	1.1	76.5	77	77	5	4.5	3.3	300	240	20.9	25	146	63	11.2	5.3	132	134	5.5	4.3	9.5	10.9	5.3	5.6	45	5.5	8.8	6.4	119	.	.	78	7	29	214	73	45	1227	112	17	19	24	0.7
110108	1	0	40.3	12.1	1.7	1.1	1	1.1	82	82.5	82.5	3	3.3	3.2	300	240	20.9	26.9	134	57	12.7	6.2	132	136	5.2	4.3	9.6	11.4	4	4.9	41	5.2	7.3	6.6	103	.	.	165	71	42	263	57	23	352	172	9	7	18	0.8
110108	1	1	40.3	12.1	1.7	1.1	1	1.1	82	82.5	82.5	3	3.3	3.2	300	240	20.9	26.9	134	57	12.7	6.2	132	136	5.2	4.3	9.6	11.4	4	4.9	41	5.2	7.3	6.6	103	.	.	165	71	42	263	57	23	352	172	9	7	18	0.8
112101	1	0	77.6	11.8	.	.	.	1.6	57.5	57.5	57.5	3.2	2.4	2.5	250	240	20.4	26.7	144	38	9.3	3.7	138	144	5.7	3.8	9.1	10.6	5.5	3	29	.	5.5	5.7	108	.	.	108	46.8	29	161	43	19.1	339	160	23	17	31	0.3
112101	1	1	77.6	11.8	.	.	.	1.6	57.5	57.5	57.5	3.2	2.4	2.5	250	240	20.4	26.7	144	38	9.3	3.7	138	144	5.7	3.8	9.1	10.6	5.5	3	29	.	5.5	5.7	108	.	.	108	46.8	29	161	43	19.1	339	160	23	17	31	0.3
112102	0	0	80.8	10	.	.	.	1.3	74	74	74	2.3	3.3	2.3	320	240	16.4	23.7	152	50	9.8	3.9	138	141	4.9	3.5	9.9	12.4	4.8	2.5	37	.	6.3	6.5	99	6.2	6.1	180	84.4	42	268	62	27.3	206	161	16	16	71	0.6
112102	0	1	80.8	10	.	.	.	1.3	74	74	74	2.3	3.3	2.3	320	240	16.4	23.7	152	50	9.8	3.9	138	141	4.9	3.5	9.9	12.4	4.8	2.5	37	.	6.3	6.5	99	6.2	6.1	180	84.4	42	268	62	27.3	206	161	16	16	71	0.6
112103	1	0	65.3	11.6	.	.	.	1.3	55	55	55	0.8	0.9	0.8	340	210	20.4	28	116	36	7.6	3.2	144	144	3.9	3.5	8.6	10.1	3.8	2.1	32	.	6	5.4	122	.	.	127	52.8	53	106	47	23.5	611	142	18	22	20	0.8
112103	1	1	65.3	11.6	.	.	.	1.3	55	55	55	0.8	0.9	0.8	340	210	20.4	28	116	36	7.6	3.2	144	144	3.9	3.5	8.6	10.1	3.8	2.1	32	.	6	5.4	122	.	.	127	52.8	53	106	47	23.5	611	142	18	22	20	0.8
112104	1	0	63.3	12.2	.	.	.	1.2	76.6	75.1	75.1	0.9	0.4	1	300	210	22.4	29.4	115	39	7.7	3.3	142	140	5.8	3.3	8.7	9.6	5.1	2	35	.	4.6	6.3	93	.	.	157	94.4	30	163	43	18.7	321	163	13	12	13	0.2
112104	1	1	63.3	12.2	.	.	.	1.2	76.6	75.1	75.1	0.9	0.4	1	300	210	22.4	29.4	115	39	7.7	3.3	142	140	5.8	3.3	8.7	9.6	5.1	2	35	.	4.6	6.3	93	.	.	157	94.4	30	163	43	18.7	321	163	13	12	13	0.2
112105	0	0	73.8	11	.	.	.	1.5	66.1	66.1	65.5	3.2	2.2	2.5	310	240	20.4	27	166	46	10.5	4.1	141	141	5.3	3.7	9.1	10.1	5.6	2.3	30	.	6.3	6.7	1	.	.	126	73.4	41	58	61	3.2	352	135	18	16	26	0.5
112105	0	1	73.8	11	.	.	.	1.5	66.1	66.1	65.5	3.2	2.2	2.5	310	240	20.4	27	166	46	10.5	4.1	141	141	5.3	3.7	9.1	10.1	5.6	2.3	30	.	6.3	6.7	1	.	.	126	73.4	41	58	61	3.2	352	135	18	16	26	0.5
112106	0	0	85	10	.	.	.	1.3	55.2	54.7	54.7	2.8	3	2.7	300	210	22.3	30.3	94	8	6.5	1.1	136	138	5.2	2.2	9.2	9.9	3.1	0.7	30	.	5.3	6.6	101	.	.	127	64.2	52	54	43	22.3	142	137	8	20	19	0.6
112106	0	1	85	10	.	.	.	1.3	55.2	54.7	54.7	2.8	3	2.7	300	210	22.3	30.3	94	8	6.5	1.1	136	138	5.2	2.2	9.2	9.9	3.1	0.7	30	.	5.3	6.6	101	.	.	127	64.2	52	54	43	22.3	142	137	8	20	19	0.6
112107	0	0	70.1	11	.	.	.	1.5	80.8	80.8	.	4.2	2.9	2.7	300	240	20.1	26	136	39	10.2	4	139	137	5.2	3.3	9.1	10.9	5.9	2.6	31	.	7.8	5.7	85	4.8	6.1	187	109.4	49	143	59	27.2	179	154	9	11	11	0.3
112107	0	1	70.1	11	.	.	.	1.5	80.8	80.8	.	4.2	2.9	2.7	300	240	20.1	26	136	39	10.2	4	139	137	5.2	3.3	9.1	10.9	5.9	2.6	31	.	7.8	5.7	85	4.8	6.1	187	109.4	49	143	59	27.2	179	154	9	11	11	0.3
112108	0	0	74.2	9.8	.	.	.	2	53	54	54	3.8	2.9	3	300	240	19.9	25.7	191	35	7.1	2.1	139	140	7.1	3.3	9.2	10.6	3.5	1.9	29	.	5.5	5.5	186	7.4	6.1	175	95.8	41	191	54	41.2	744	93	19	15	34	0.5
112108	0	1	74.2	9.8	.	.	.	2	53	54	54	3.8	2.9	3	300	240	19.9	25.7	191	35	7.1	2.1	139	140	7.1	3.3	9.2	10.6	3.5	1.9	29	.	5.5	5.5	186	7.4	6.1	175	95.8	41	191	54	41.2	744	93	19	15	34	0.5
112109	1	0	70.5	12.1	.	.	.	1.5	52.3	52.5	52.5	3.5	2.7	2.6	280	240	19.5	32.6	161	46	9.4	3.6	136	136	5.1	3.5	9.1	10.9	6.6	2.7	36	.	6.5	6.1	170	5.2	6.1	172	83.4	46	213	32	13	224	175	7	10	13	0.5
112109	1	1	70.5	12.1	.	.	.	1.5	52.3	52.5	52.5	3.5	2.7	2.6	280	240	19.5	32.6	161	46	9.4	3.6	136	136	5.1	3.5	9.1	10.9	6.6	2.7	36	.	6.5	6.1	170	5.2	6.1	172	83.4	46	213	32	13	224	175	7	10	13	0.5
112110	1	0	75.4	11.1	.	.	.	1.7	46.5	46.5	46.5	1.7	1.6	1.2	280	210	19.3	27.8	92	20	8.6	2.7	140	138	5.3	3.4	7.6	9.9	5.4	1.9	33	.	5.8	6.6	92	.	.	123	51.4	58	68	44	21.1	77	148	18	19	13	0.4
112110	1	1	75.4	11.1	.	.	.	1.7	46.5	46.5	46.5	1.7	1.6	1.2	280	210	19.3	27.8	92	20	8.6	2.7	140	138	5.3	3.4	7.6	9.9	5.4	1.9	33	.	5.8	6.6	92	.	.	123	51.4	58	68	44	21.1	77	148	18	19	13	0.4
112111	0	0	64.9	12.3	.	.	.	3.8	80.8	81	81	5	3.7	2.4	320	240	19.3	31.3	223	10	12.1	2.1	140	141	4.5	1.9	8.3	12.1	4.9	1.2	35	.	6.8	6.2	282	7.5	6.1	191	81.4	26	418	60	29.7	255	143	16	12	16	0.4
112111	0	1	64.9	12.3	.	.	.	3.8	80.8	81	81	5	3.7	2.4	320	240	19.3	31.3	223	10	12.1	2.1	140	141	4.5	1.9	8.3	12.1	4.9	1.2	35	.	6.8	6.2	282	7.5	6.1	191	81.4	26	418	60	29.7	255	143	16	12	16	0.4
112112	1	0	80.1	11.1	.	.	.	1.5	78.8	78.8	78.8	2.2	2.4	2.4	300	240	17.5	25.6	175	47	10.6	3.6	138	140	5.5	3.2	9.5	10.3	5.9	2.5	28	.	6.1	5.7	177	6.8	6.1	240	119.6	53	337	69	33.3	309	147	15	15	49	0.3
112112	1	1	80.1	11.1	.	.	.	1.5	78.8	78.8	78.8	2.2	2.4	2.4	300	240	17.5	25.6	175	47	10.6	3.6	138	140	5.5	3.2	9.5	10.3	5.9	2.5	28	.	6.1	5.7	177	6.8	6.1	240	119.6	53	337	69	33.3	309	147	15	15	49	0.3
112113	1	0	69.9	10.1	.	.	.	2.1	43.5	43.3	43.3	2.2	2	2.1	300	210	22.7	28.1	117	20	8.9	2.4	139	143	4.3	3.2	8.7	10.9	4.1	2	32	.	4.9	6.1	106	.	.	163	73.4	66	118	49	26.3	759	132	14	7	13	0.4
112113	1	1	69.9	10.1	.	.	.	2.1	43.5	43.3	43.3	2.2	2	2.1	300	210	22.7	28.1	117	20	8.9	2.4	139	143	4.3	3.2	8.7	10.9	4.1	2	32	.	4.9	6.1	106	.	.	163	73.4	66	118	49	26.3	759	132	14	7	13	0.4
112114	1	0	85.7	11.5	.	.	.	1.7	70.7	71	71	4.1	2.5	2	300	210	18.7	28.1	135	31	9	3.2	135	141	5.1	3.8	9.8	10.7	4.4	2.2	35	.	5.2	5.9	250	6.9	6.1	161	82.6	37	207	52	22.5	266	164	12	18	20	0.6
112114	1	1	85.7	11.5	.	.	.	1.7	70.7	71	71	4.1	2.5	2	300	210	18.7	28.1	135	31	9	3.2	135	141	5.1	3.8	9.8	10.7	4.4	2.2	35	.	5.2	5.9	250	6.9	6.1	161	82.6	37	207	52	22.5	266	164	12	18	20	0.6
112115	0	0	70.2	11.6	.	.	.	1.3	78.5	78.5	78.5	2.7	2.4	1.7	300	240	18	22	124	38	15.3	5.9	142	141	5.1	3.3	8.7	11.5	6.8	3.6	30	.	6.4	7.4	90	.	.	243	157	31	275	35	13.3	107	187	8	12	17	0.3
112115	0	1	70.2	11.6	.	.	.	1.3	78.5	78.5	78.5	2.7	2.4	1.7	300	240	18	22	124	38	15.3	5.9	142	141	5.1	3.3	8.7	11.5	6.8	3.6	30	.	6.4	7.4	90	.	.	243	157	31	275	35	13.3	107	187	8	12	17	0.3
112116	0	0	77.6	8.3	.	.	.	1.3	71.3	70.8	70.8	2.8	3.2	2.5	300	240	24.5	30.7	163	54	5.1	2.3	139	141	4.2	3.2	8.5	10.3	6.4	2.8	30	.	7.1	5.9	128	7.2	6.1	256	185.8	36	171	29	11.8	194	174	7	12	24	0.3
112116	0	1	77.6	8.3	.	.	.	1.3	71.3	70.8	70.8	2.8	3.2	2.5	300	240	24.5	30.7	163	54	5.1	2.3	139	141	4.2	3.2	8.5	10.3	6.4	2.8	30	.	7.1	5.9	128	7.2	6.1	256	185.8	36	171	29	11.8	194	174	7	12	24	0.3
112117	0	0	63.3	10.8	.	.	.	1	118.6	118.6	118.6	4.8	3.2	3.6	320	240	17.8	21.5	180	72	8	3.9	139	137	5.5	3.8	8.5	10	5.6	2.9	34	.	.	7.2	206	6.7	6.1	140	62.8	44	166	46	15.9	173	205	18	14	164	0.4
112117	0	1	63.3	10.8	.	.	.	1	118.6	118.6	118.6	4.8	3.2	3.6	320	240	17.8	21.5	180	72	8	3.9	139	137	5.5	3.8	8.5	10	5.6	2.9	34	.	.	7.2	206	6.7	6.1	140	62.8	44	166	46	15.9	173	205	18	14	164	0.4
112118	1	0	77.6	12.6	.	.	.	.	49.2	49.2	47.8	2.1	2.8	1.7	280	240	18.7	26	140	.	8.1	.	138	.	4.5	.	8.5	.	5.5	.	30	.	.	7.2	167	5.1	6.1	145	68.2	55	109	66	26.6	199	176	12	19	38	0.5
112118	1	1	77.6	12.6	.	.	.	.	49.2	49.2	47.8	2.1	2.8	1.7	280	240	18.7	26	140	.	8.1	.	138	.	4.5	.	8.5	.	5.5	.	30	.	.	7.2	167	5.1	6.1	145	68.2	55	109	66	26.6	199	176	12	19	38	0.5
112119	1	0	49.5	11.6	.	.	.	1.2	68.3	68.3	68.3	2.6	3.1	2.1	340	240	21.6	28.5	165	.	13.8	.	139	.	5.5	.	8.6	.	4.8	.	35	.	7.8	6.5	118	.	.	153	93.6	33	132	71	23.1	144	218	10	13	11	0.6
112119	1	1	49.5	11.6	.	.	.	1.2	68.3	68.3	68.3	2.6	3.1	2.1	340	240	21.6	28.5	165	.	13.8	.	139	.	5.5	.	8.6	.	4.8	.	35	.	7.8	6.5	118	.	.	153	93.6	33	132	71	23.1	144	218	10	13	11	0.6
112120	1	0	49.1	9.9	.	.	.	1	66	66	66	2.9	2.4	2	350	120	23.3	28.6	121	20	13.3	6.1	141	139	4.9	3.3	10.2	10.4	3.8	1.9	42	.	5.9	7.5	114	.	.	88	38.4	33	83	56	25.3	90	157	32	20	44	0.5
112120	1	1	49.1	9.9	.	.	.	1	66	66	66	2.9	2.4	2	350	120	23.3	28.6	121	20	13.3	6.1	141	139	4.9	3.3	10.2	10.4	3.8	1.9	42	.	5.9	7.5	114	.	.	88	38.4	33	83	56	25.3	90	157	32	20	44	0.5
112121	0	0	55.2	10.8	1.4	.	.	1.4	70.3	70.3	70.3	1	2.3	1.2	350	210	19.7	26.6	185	52	11.4	.	140	.	5.8	.	8.9	.	5.4	.	29	.	.	6.9	138	.	.	126	63	47	80	69	35.5	986	138	13	12	14	0.6
112121	0	1	55.2	10.8	1.4	.	.	1.4	70.3	70.3	70.3	1	2.3	1.2	350	210	19.7	26.6	185	52	11.4	.	140	.	5.8	.	8.9	.	5.4	.	29	.	.	6.9	138	.	.	126	63	47	80	69	35.5	986	138	13	12	14	0.6
112122	1	0	60.9	9	.	.	.	.	63	63	63	3.5	2.6	3.1	350	120	27.1	27.4	135	.	11.8	.	138	.	6.7	.	9.4	.	4	.	38	.	4.9	6.9	138	.	.	173	110	35	140	37	16.6	396	158	10	14	13	1
112122	1	1	60.9	9	.	.	.	.	63	63	63	3.5	2.6	3.1	350	120	27.1	27.4	135	.	11.8	.	138	.	6.7	.	9.4	.	4	.	38	.	4.9	6.9	138	.	.	173	110	35	140	37	16.6	396	158	10	14	13	1
112123	0	0	74	10.7	1.9	.	.	1.6	61.2	61.2	62	2.4	3.3	4.4	300	120	18.9	25.1	236	55	9.8	.	133	.	6.9	.	9.3	.	3.1	.	37	.	.	7.3	126	.	.	210	120	54	177	73	24.6	437	210	25	21	30	0.8
112123	0	1	74	10.7	1.9	.	.	1.6	61.2	61.2	62	2.4	3.3	4.4	300	120	18.9	25.1	236	55	9.8	.	133	.	6.9	.	9.3	.	3.1	.	37	.	.	7.3	126	.	.	210	120	54	177	73	24.6	437	210	25	21	30	0.8
112124	0	0	76.4	8	1.1	.	.	1.8	60	60	60	2.7	4.3	2.6	300	240	24.8	26.8	110	23	9.3	2.7	138	137	4.8	5	10.3	10.9	5.4	2	35	3.7	7.1	6.7	140	5.8	6.1	167	94.4	51	108	180	96	1030	133	13	15	17	0.7
112124	0	1	76.4	8	1.1	.	.	1.8	60	60	60	2.7	4.3	2.6	300	240	24.8	26.8	110	23	9.3	2.7	138	137	4.8	5	10.3	10.9	5.4	2	35	3.7	7.1	6.7	140	5.8	6.1	167	94.4	51	108	180	96	1030	133	13	15	17	0.7
112125	1	0	66.8	9	0.7	.	.	1.4	74.5	74.5	74.5	2.1	2.9	2.1	320	240	25.3	27.6	73	20	8.7	3.2	141	141	4.1	2.9	9.9	9.9	3.1	3.8	28	2.9	8.2	6	88	.	.	160	80.4	51	143	42	22.1	671	135	7	7	17	0.7
112125	1	1	66.8	9	0.7	.	.	1.4	74.5	74.5	74.5	2.1	2.9	2.1	320	240	25.3	27.6	73	20	8.7	3.2	141	141	4.1	2.9	9.9	9.9	3.1	3.8	28	2.9	8.2	6	88	.	.	160	80.4	51	143	42	22.1	671	135	7	7	17	0.7
113101	0	0	77.6	11.6	1.4	1.5	1.5	1.4	81.3	81	80.5	2.5	1.3	0.4	300	24	18	26.4	196	56	8.46	3.2	140	137	6.7	4.8	7.7	9.8	6.7	2.9	42	.	5.1	6.3	134	.	5.9	152	86	34	174	42	18	157	229	9	8	12	0.3
113101	0	1	77.6	11.6	1.4	1.5	1.5	1.4	81.3	81	80.5	2.5	1.3	0.4	300	24	18	26.4	196	56	8.46	3.2	140	137	6.7	4.8	7.7	9.8	6.7	2.9	42	.	5.1	6.3	134	.	5.9	152	86	34	174	42	18	157	229	9	8	12	0.3
113102	0	0	56.4	10	0.9	1.23	0.6	0.8	75.8	75.5	73.5	0	1.1	0.5	200	240	22.3	25.4	123	34	10.1	3.6	141	136	4.5	3.9	8.8	10.4	4.4	2.5	37	.	7.6	6.3	76	.	.	106	.	24	77	35	23	311	152	7	11	32	0.3
113102	0	1	56.4	10	0.9	1.23	0.6	0.8	75.8	75.5	73.5	0	1.1	0.5	200	240	22.3	25.4	123	34	10.1	3.6	141	136	4.5	3.9	8.8	10.4	4.4	2.5	37	.	7.6	6.3	76	.	.	106	.	24	77	35	23	311	152	7	11	32	0.3
113103	1	0	51.4	11.6	2	1.6	1.4	1.5	93	92.5	92.5	3.1	2.1	4.6	300	240	20	27	156	7	10.5	1.4	141	140	5.7	4.3	9.8	12.9	8.6	1.5	39	.	9.5	5.5	70	.	.	128	172	61	127	82	34	212	237	15	12	20	0.3
113103	1	1	51.4	11.6	2	1.6	1.4	1.5	93	92.5	92.5	3.1	2.1	4.6	300	240	20	27	156	7	10.5	1.4	141	140	5.7	4.3	9.8	12.9	8.6	1.5	39	.	9.5	5.5	70	.	.	128	172	61	127	82	34	212	237	15	12	20	0.3
113104	0	0	72.6	9.6	.	0.9	1.9	1.6	54.6	54.6	54.6	1.2	1.1	0.6	300	240	23	27	121	28	7.2	2	140	139	5.3	4.4	8.4	9.1	4.5	1.9	40	.	6.7	6.4	108	.	.	179	.	33	301	30	15	607	197	8	16	9	0.3
113104	0	1	72.6	9.6	.	0.9	1.9	1.6	54.6	54.6	54.6	1.2	1.1	0.6	300	240	23	27	121	28	7.2	2	140	139	5.3	4.4	8.4	9.1	4.5	1.9	40	.	6.7	6.4	108	.	.	179	.	33	301	30	15	607	197	8	16	9	0.3
113105	1	0	73.3	10.4	1.9	1.6	.	1.7	70.5	70.5	70.5	2.3	1.2	2.2	300	240	20	25.3	144	35	12.9	3.7	140	134	6.5	4.4	8	9.7	4.4	1.8	42	.	6	6.2	79	.	.	163	.	37	146	46	16	339	284	10	6	29	0.3
113105	1	1	73.3	10.4	1.9	1.6	.	1.7	70.5	70.5	70.5	2.3	1.2	2.2	300	240	20	25.3	144	35	12.9	3.7	140	134	6.5	4.4	8	9.7	4.4	1.8	42	.	6	6.2	79	.	.	163	.	37	146	46	16	339	284	10	6	29	0.3
113106	1	0	66.3	11.1	2.1	1.4	1.4	1.4	73	75	75.5	2.5	1.3	2.4	300	240	19.5	25.6	180	57	10.9	5.2	133	139	5.6	4.3	8.9	99	3.6	2.5	38	.	6.5	5.8	96	.	.	67	18.6	25	117	47	37	366	126	5	14	13	0.3
113106	1	1	66.3	11.1	2.1	1.4	1.4	1.4	73	75	75.5	2.5	1.3	2.4	300	240	19.5	25.6	180	57	10.9	5.2	133	139	5.6	4.3	8.9	99	3.6	2.5	38	.	6.5	5.8	96	.	.	67	18.6	25	117	47	37	366	126	5	14	13	0.3
113107	0	0	48.3	10.8	3.3	1.3	1.7	1.6	52.7	52.7	52.7	2.9	1.5	2.1	300	240	19.7	24.4	254	66	10.6	3.5	140	140	5.5	4.1	9.2	10.5	8.9	3.1	38	.	8.6	6.9	73	.	.	172	.	40	123	60	25	540	240	21	12	11	0.4
113107	0	1	48.3	10.8	3.3	1.3	1.7	1.6	52.7	52.7	52.7	2.9	1.5	2.1	300	240	19.7	24.4	254	66	10.6	3.5	140	140	5.5	4.1	9.2	10.5	8.9	3.1	38	.	8.6	6.9	73	.	.	172	.	40	123	60	25	540	240	21	12	11	0.4
113108	1	0	78	9.8	1.7	0.5	1.3	1.4	67.2	67.8	68	2.6	1.3	2.8	300	240	19	25	250	76	10.9	3.8	142	140	6.5	4.2	8.8	10.2	5	2.1	38	.	7.3	6.4	84	.	.	197	.	35	133	98	35	1041	279	8	9	27	0.3
113108	1	1	78	9.8	1.7	0.5	1.3	1.4	67.2	67.8	68	2.6	1.3	2.8	300	240	19	25	250	76	10.9	3.8	142	140	6.5	4.2	8.8	10.2	5	2.1	38	.	7.3	6.4	84	.	.	197	.	35	133	98	35	1041	279	8	9	27	0.3
113109	0	0	67.2	11.3	1.1	1.5	0.7	0.9	56	56	56	1.3	2.3	2.1	300	240	20	25	190	95	8.2	3.7	142	143	6.2	4.2	8.6	9.1	5.5	2.2	42	.	7.4	6.9	131	.	.	126	.	44	137	104	34	852	300	1.4	20	204	0.3
113109	0	1	67.2	11.3	1.1	1.5	0.7	0.9	56	56	56	1.3	2.3	2.1	300	240	20	25	190	95	8.2	3.7	142	143	6.2	4.2	8.6	9.1	5.5	2.2	42	.	7.4	6.9	131	.	.	126	.	44	137	104	34	852	300	1.4	20	204	0.3
113110	0	0	77.8	10.3	2.1	1.3	1.2	1.2	90.5	30.5	90.5	2.4	1.6	1	300	210	18	26	138	48	9.3	3.5	9.3	3.5	.	137	7.9	9	5.6	1.9	40	.	5.6	6.6	223	7.1	5.9	157	.	46	158	113	43	794	260	12	14	14	0.3
113110	0	1	77.8	10.3	2.1	1.3	1.2	1.2	90.5	30.5	90.5	2.4	1.6	1	300	210	18	26	138	48	9.3	3.5	9.3	3.5	.	137	7.9	9	5.6	1.9	40	.	5.6	6.6	223	7.1	5.9	157	.	46	158	113	43	794	260	12	14	14	0.3
113111	1	0	87.3	11.8	1.1	1.6	1.8	1.9	56.5	56.5	56.5	2.9	3.5	2.2	205	240	22.2	27.1	114	21	7.4	2	5.1	3.9	5.1	3.9	8.6	9.1	5.3	1.7	39	.	7.5	7	73	.	.	231	.	162	144	144	22	317	199	10	16	28	0.3
113111	1	1	87.3	11.8	1.1	1.6	1.8	1.9	56.5	56.5	56.5	2.9	3.5	2.2	205	240	22.2	27.1	114	21	7.4	2	5.1	3.9	5.1	3.9	8.6	9.1	5.3	1.7	39	.	7.5	7	73	.	.	231	.	162	144	144	22	317	199	10	16	28	0.3
113112	1	0	27.3	10.8	2	1.3	1.3	1.2	62.7	62.7	62.7	3.1	2.3	0	300	240	21	26	171	52	15.9	5.5	138	140	7.4	4.6	8.5	9.9	3.6	2.4	45	.	9.7	6.5	71	.	.	158	.	38	123	80	32	345	245	17	11	26	0.3
113112	1	1	27.3	10.8	2	1.3	1.3	1.2	62.7	62.7	62.7	3.1	2.3	0	300	240	21	26	171	52	15.9	5.5	138	140	7.4	4.6	8.5	9.9	3.6	2.4	45	.	9.7	6.5	71	.	.	158	.	38	123	80	32	345	245	17	11	26	0.3
113113	0	0	71.3	10.5	1.2	0.7	1.2	1.3	50	50	49	2.3	1.9	2.6	300	240	20	26	94	30	8.8	3.1	146	139	5.3	5.9	8.4	9.1	3.6	1.8	39	.	5.4	5.8	81	.	.	179	.	54	123	41	17	177	228	7	6	23	0.3
113113	0	1	71.3	10.5	1.2	0.7	1.2	1.3	50	50	49	2.3	1.9	2.6	300	240	20	26	94	30	8.8	3.1	146	139	5.3	5.9	8.4	9.1	3.6	1.8	39	.	5.4	5.8	81	.	.	179	.	54	123	41	17	177	228	7	6	23	0.3
113114	1	0	62.8	10.7	2	1.5	1.5	1.3	91	91	91	2.4	4.5	1.6	300	240	20	25	166	56	5.2	4.6	126	126	6.8	5.7	.	11.2	5	3.1	43	.	4.9	7.4	130	7.4	5.9	130	.	16	199	44	81	1021	54	22	7	63	0.3
113114	1	1	62.8	10.7	2	1.5	1.5	1.3	91	91	91	2.4	4.5	1.6	300	240	20	25	166	56	5.2	4.6	126	126	6.8	5.7	.	11.2	5	3.1	43	.	4.9	7.4	130	7.4	5.9	130	.	16	199	44	81	1021	54	22	7	63	0.3
113115	0	0	70	10.2	1.6	0.9	.	0.9	77	78	79	2.3	2.7	1.5	230	240	18	25	155	73	11.09	5.9	142	137	5.9	5.9	7.5	8.7	9.1	4	39	.	8	7.7	87	.	.	187	98	34	307	45	14	65	301	25	11	26	0.3
113115	0	1	70	10.2	1.6	0.9	.	0.9	77	78	79	2.3	2.7	1.5	230	240	18	25	155	73	11.09	5.9	142	137	5.9	5.9	7.5	8.7	9.1	4	39	.	8	7.7	87	.	.	187	98	34	307	45	14	65	301	25	11	26	0.3
113116	0	0	69.1	10.9	1	1.2	1.3	1.1	74.2	74.2	74.2	2.5	2.2	1.5	250	240	19.8	26.2	81	30	9	4.2	135	135	6.6	6.5	18.8	19.5	3.3	2.2	39	.	6.2	5.7	117	.	.	276	.	26	440	110	50	798	200	16	11	22	0.3
113116	0	1	69.1	10.9	1	1.2	1.3	1.1	74.2	74.2	74.2	2.5	2.2	1.5	250	240	19.8	26.2	81	30	9	4.2	135	135	6.6	6.5	18.8	19.5	3.3	2.2	39	.	6.2	5.7	117	.	.	276	.	26	440	110	50	798	200	16	11	22	0.3
113117	1	0	39.7	9.6	1.7	1.4	1.3	1.2	88.3	88.3	88.3	3	3.5	3.6	300	240	20	26	147	51	12	4.9	138	135	6.3	4.7	9	9.3	5.3	3.1	39	.	6.2	6.1	112	.	.	178	.	40	208	24	8	556	227	20	14	31	0.3
113117	1	1	39.7	9.6	1.7	1.4	1.3	1.2	88.3	88.3	88.3	3	3.5	3.6	300	240	20	26	147	51	12	4.9	138	135	6.3	4.7	9	9.3	5.3	3.1	39	.	6.2	6.1	112	.	.	178	.	40	208	24	8	556	227	20	14	31	0.3
113118	1	0	77	11.4	.	.	.	1	56	55.5	53	3.2	3.4	2.9	280	240	18.5	26	61	16	4.4	1.4	148	139	4.7	3.3	8.6	8.9	2.6	1.3	32	.	3.9	5.1	60	6.3	5.9	160	75	65	100	48	21	1043	222	20	15	58	0.3
113118	1	1	77	11.4	.	.	.	1	56	55.5	53	3.2	3.4	2.9	280	240	18.5	26	61	16	4.4	1.4	148	139	4.7	3.3	8.6	8.9	2.6	1.3	32	.	3.9	5.1	60	6.3	5.9	160	75	65	100	48	21	1043	222	20	15	58	0.3
113119	1	0	77.9	8.8	1.3	0.76	1.3	1.1	69	69	69.2	0.9	0.7	0.8	260	240	20	26	12	76	9.4	3.7	148	138	5.4	4.3	9.4	9.3	6.1	2.2	41	.	7.7	6.2	67	.	.	102	53.6	33	77	124	46	1181	269	25	20	13	0.3
113119	1	1	77.9	8.8	1.3	0.76	1.3	1.1	69	69	69.2	0.9	0.7	0.8	260	240	20	26	12	76	9.4	3.7	148	138	5.4	4.3	9.4	9.3	6.1	2.2	41	.	7.7	6.2	67	.	.	102	53.6	33	77	124	46	1181	269	25	20	13	0.3
113120	0	0	71.7	10.5	1.3	1	1.1	1.3	58.3	57.8	58.3	3.5	2	2.4	300	240	18.3	24	143	73	.	38	139	138	4.2	4.2	7.7	9.1	7.5	2.3	37	3.7	7	5.8	118	7.6	5.9	93	33	41	92	38	19	625	199	6	9	13	0.3
113120	0	1	71.7	10.5	1.3	1	1.1	1.3	58.3	57.8	58.3	3.5	2	2.4	300	240	18.3	24	143	73	.	38	139	138	4.2	4.2	7.7	9.1	7.5	2.3	37	3.7	7	5.8	118	7.6	5.9	93	33	41	92	38	19	625	199	6	9	13	0.3
113121	0	0	73.6	9.4	1	.	.	1.4	.	56.8	52	1.7	1.3	1.7	250	240	20.1	25.2	131	42	7.4	2.7	139	135	4.7	4.5	8.7	8.9	4.2	1.9	32	.	5.2	5.5	128	4.8	.	142	66.8	62	66	30	10	113	279	10	15	35	0.3
113121	0	1	73.6	9.4	1	.	.	1.4	.	56.8	52	1.7	1.3	1.7	250	240	20.1	25.2	131	42	7.4	2.7	139	135	4.7	4.5	8.7	8.9	4.2	1.9	32	.	5.2	5.5	128	4.8	.	142	66.8	62	66	30	10	113	279	10	15	35	0.3
113122	1	0	84.6	10.3	1.1	1.6	2.2	1.6	70	69.9	69.9	2.8	2.6	2.1	.	240	20	25.2	109	26	9.8	2.9	138	138	6.1	5.4	8.6	10.4	4.5	2.6	33	.	5.6	5.9	99	.	.	197	113	41	213	53	26	311	199	4	7	26	0.3
113122	1	1	84.6	10.3	1.1	1.6	2.2	1.6	70	69.9	69.9	2.8	2.6	2.1	.	240	20	25.2	109	26	9.8	2.9	138	138	6.1	5.4	8.6	10.4	4.5	2.6	33	.	5.6	5.9	99	.	.	197	113	41	213	53	26	311	199	4	7	26	0.3
113123	1	0	66.9	10.7	1.9	1.5	1.6	1.4	.	77	77.4	1.2	2.2	2.5	300	240	18.4	24.5	158	49	9.5	3.6	139	136	3.1	4.6	8.3	9.6	7.3	2.4	31	3.1	6.3	5.7	108	.	.	251	.	40	236	51	24	308	211	10	10	11	0.3
113123	1	1	66.9	10.7	1.9	1.5	1.6	1.4	.	77	77.4	1.2	2.2	2.5	300	240	18.4	24.5	158	49	9.5	3.6	139	136	3.1	4.6	8.3	9.6	7.3	2.4	31	3.1	6.3	5.7	108	.	.	251	.	40	236	51	24	308	211	10	10	11	0.3
113124	0	0	81.5	10	0.9	1.4	1.4	1.4	84	84.3	84.3	1.8	2.2	2.4	250	240	20	25.4	71	22	7.6	2.9	139	139	3.6	4.1	8.9	9.8	4.1	1.9	36	.	7.7	5.6	130	8.1	6	149	85	36	136	41	17	269	234	13	10	28	0.3
113124	0	1	81.5	10	0.9	1.4	1.4	1.4	84	84.3	84.3	1.8	2.2	2.4	250	240	20	25.4	71	22	7.6	2.9	139	139	3.6	4.1	8.9	9.8	4.1	1.9	36	.	7.7	5.6	130	8.1	6	149	85	36	136	41	17	269	234	13	10	28	0.3
116101	0	0	41.8	10.5	0.8	1.5	1.5	2.2	74	74	74	3.7	4.1	3.5	300	240	20.1	31.6	148	22	9.6	3.8	137	141	4.7	2.9	8.7	10.7	5.9	2.3	33	4.7	7.2	6.6	71	.	.	100	53	25	110	121	71.5	534	120	10	10	16	0.2
116101	0	1	41.8	10.5	0.8	1.5	1.5	2.2	74	74	74	3.7	4.1	3.5	300	240	20.1	31.6	148	22	9.6	3.8	137	141	4.7	2.9	8.7	10.7	5.9	2.3	33	4.7	7.2	6.6	71	.	.	100	53	25	110	121	71.5	534	120	10	10	16	0.2
116102	0	0	77.5	11.2	0.6	1.6	1.7	1.3	49.5	49	48.7	2	2	2	300	240	24	26.1	100	33	7.6	2.3	139	140	4.4	3.6	8.2	9.7	2.1	1.6	33	3.9	5	6.6	115	.	.	150	92	47	56	41	16.8	352	173	7	9	15	0.5
116102	0	1	77.5	11.2	0.6	1.6	1.7	1.3	49.5	49	48.7	2	2	2	300	240	24	26.1	100	33	7.6	2.3	139	140	4.4	3.6	8.2	9.7	2.1	1.6	33	3.9	5	6.6	115	.	.	150	92	47	56	41	16.8	352	173	7	9	15	0.5
116103	1	0	76.2	12.3	0.9	1.6	1.6	1.6	79.5	80	80	4.7	2.9	3.2	300	240	20.8	26.9	134	35	9.2	4.5	139	138	5.3	3.5	8.7	9.8	4.8	2	39	4.2	6.6	6.3	110	.	.	162	71	82	44	49	20.1	147	171	7	10	65	0.2
116103	1	1	76.2	12.3	0.9	1.6	1.6	1.6	79.5	80	80	4.7	2.9	3.2	300	240	20.8	26.9	134	35	9.2	4.5	139	138	5.3	3.5	8.7	9.8	4.8	2	39	4.2	6.6	6.3	110	.	.	162	71	82	44	49	20.1	147	171	7	10	65	0.2
116104	0	0	65.3	10.7	0.4	1.5	1.7	1.5	51.5	51.5	51	1	0.5	1.6	220	240	19.7	27.4	49	14	5.5	3.6	139	137	5.6	3.8	8.1	9.6	3.3	2	39	3.6	5.1	7.1	72	.	.	182	54	91	186	54	13.5	33	282	17	11	78	0.1
116104	0	1	65.3	10.7	0.4	1.5	1.7	1.5	51.5	51.5	51	1	0.5	1.6	220	240	19.7	27.4	49	14	5.5	3.6	139	137	5.6	3.8	8.1	9.6	3.3	2	39	3.6	5.1	7.1	72	.	.	182	54	91	186	54	13.5	33	282	17	11	78	0.1
116105	1	0	32.7	11.5	1	2	1.9	2.3	53	53	53	3.7	3.2	2.8	250	270	20.8	26.9	145	20	10	3	138	137	5.2	2.6	8.8	10.9	5.4	2.2	40	5.3	5.1	6.7	116	.	.	181	106	29	228	76	24.1	549	223	11	6	18	1
116105	1	1	32.7	11.5	1	2	1.9	2.3	53	53	53	3.7	3.2	2.8	250	270	20.8	26.9	145	20	10	3	138	137	5.2	2.6	8.8	10.9	5.4	2.2	40	5.3	5.1	6.7	116	.	.	181	106	29	228	76	24.1	549	223	11	6	18	1
116106	1	0	57.4	9.7	1.1	1.7	1.6	1.7	53	53	53	1.8	2.3	2.8	300	240	19.1	27.7	100.1	23	8.5	2.6	137	139	4.5	2.9	8.3	9.3	4.9	1.9	36	4.2	8.2	6.2	113	.	.	95	38	28	144	57	31.3	191	129	6	10	9	0.8
116106	1	1	57.4	9.7	1.1	1.7	1.6	1.7	53	53	53	1.8	2.3	2.8	300	240	19.1	27.7	100.1	23	8.5	2.6	137	139	4.5	2.9	8.3	9.3	4.9	1.9	36	4.2	8.2	6.2	113	.	.	95	38	28	144	57	31.3	191	129	6	10	9	0.8
116107	0	0	60.2	10.5	1.3	1.8	2	1.8	65	65	65	1.9	2.3	2.8	250	240	30.5	31.5	172	46	10	5.2	133	137	5.2	3.2	8.9	9.5	6.1	2.3	36	4.3	8.6	7.3	88	.	.	136	81	37	92	68	19.6	32	246	6	8	11	0.1
116107	0	1	60.2	10.5	1.3	1.8	2	1.8	65	65	65	1.9	2.3	2.8	250	240	30.5	31.5	172	46	10	5.2	133	137	5.2	3.2	8.9	9.5	6.1	2.3	36	4.3	8.6	7.3	88	.	.	136	81	37	92	68	19.6	32	246	6	8	11	0.1
116108	1	0	65	10.8	0.8	1.5	1.6	1.5	59.5	60	60	3.3	2.4	2.4	300	240	18.3	26	121	33	10	4.6	139	142	5	3.2	9.2	9.9	5.5	2.8	38	4.4	7.3	7.4	87	.	.	143	70	46	135	33	13	275	179	14	7	42	0.9
116108	1	1	65	10.8	0.8	1.5	1.6	1.5	59.5	60	60	3.3	2.4	2.4	300	240	18.3	26	121	33	10	4.6	139	142	5	3.2	9.2	9.9	5.5	2.8	38	4.4	7.3	7.4	87	.	.	143	70	46	135	33	13	275	179	14	7	42	0.9
116109	0	0	51	11.3	0.6	1.3	1.3	0.9	68	68	38	3.5	3.3	2.8	350	240	24.4	29	96	43	10	6.3	138	140	5.5	3.7	9.7	9.2	6.6	3.5	39	4.1	5.2	7.1	62	.	.	160	93	38	146	50	21.6	467	164	7	4	10	1
116109	0	1	51	11.3	0.6	1.3	1.3	0.9	68	68	38	3.5	3.3	2.8	350	240	24.4	29	96	43	10	6.3	138	140	5.5	3.7	9.7	9.2	6.6	3.5	39	4.1	5.2	7.1	62	.	.	160	93	38	146	50	21.6	467	164	7	4	10	1
116110	1	0	62.5	11.2	1.4	1.6	1.5	1.5	60	60	60	4.3	3.5	3.7	220	240	19.7	26.4	202	65	10	5.6	135	140	5.9	4.1	8.5	9.1	4.3	3.3	33	3.5	7.7	7.3	64	.	.	115	42	63	52	15	8	270	133	6	8	11	0.5
116110	1	1	62.5	11.2	1.4	1.6	1.5	1.5	60	60	60	4.3	3.5	3.7	220	240	19.7	26.4	202	65	10	5.6	135	140	5.9	4.1	8.5	9.1	4.3	3.3	33	3.5	7.7	7.3	64	.	.	115	42	63	52	15	8	270	133	6	8	11	0.5
116111	0	0	77.4	10	1.1	1.7	1.7	1.6	75.5	75	75	4.4	3.2	2.7	250	240	24.2	27.1	175	42	10	4.8	135	139	6.1	3.8	8.1	9.5	4.6	2.2	34	3.8	7.1	6.8	75	.	.	168	106	41	106	168	30.1	41	198	11	10	11	0.1
116111	0	1	77.4	10	1.1	1.7	1.7	1.6	75.5	75	75	4.4	3.2	2.7	250	240	24.2	27.1	175	42	10	4.8	135	139	6.1	3.8	8.1	9.5	4.6	2.2	34	3.8	7.1	6.8	75	.	.	168	106	41	106	168	30.1	41	198	11	10	11	0.1
116112	1	0	70.9	11.7	0.8	1	0.8	1	84	84	84	2.4	1.5	1.8	220	240	22.1	27.1	143	54	9.4	4.6	140	139	5.1	3.5	9.1	9.5	4.3	2.5	38	4	5.6	6.6	140	.	.	151	87	38	128	56	25	190	159	9	9	28	0.7
116112	1	1	70.9	11.7	0.8	1	0.8	1	84	84	84	2.4	1.5	1.8	220	240	22.1	27.1	143	54	9.4	4.6	140	139	5.1	3.5	9.1	9.5	4.3	2.5	38	4	5.6	6.6	140	.	.	151	87	38	128	56	25	190	159	9	9	28	0.7
116113	1	0	64.9	12.1	1	1.7	1.4	1.6	74	74	74	2	2.4	1.6	250	240	21.7	30.6	162	38	8.8	3.8	138	139	5.3	3.1	9	9.3	5.2	2.8	42	4.1	9.6	7.2	93	.	.	206	123	51	161	67	23.7	216	200	15	10	60	0.9
116113	1	1	64.9	12.1	1	1.7	1.4	1.6	74	74	74	2	2.4	1.6	250	240	21.7	30.6	162	38	8.8	3.8	138	139	5.3	3.1	9	9.3	5.2	2.8	42	4.1	9.6	7.2	93	.	.	206	123	51	161	67	23.7	216	200	15	10	60	0.9
116114	0	0	51.2	10.4	0.6	1.5	1.3	1.5	70.5	70.5	70.5	4.8	2.7	3.3	300	240	21.5	30.2	76	32	6.6	3.5	141	144	5.9	3.3	8.2	9.1	4.3	3.3	36	3.5	6.3	7	84	.	.	90	30	44	82	58	26.7	545	154	14	13	14	0.9
116114	0	1	51.2	10.4	0.6	1.5	1.3	1.5	70.5	70.5	70.5	4.8	2.7	3.3	300	240	21.5	30.2	76	32	6.6	3.5	141	144	5.9	3.3	8.2	9.1	4.3	3.3	36	3.5	6.3	7	84	.	.	90	30	44	82	58	26.7	545	154	14	13	14	0.9
116115	0	0	35.6	11.2	1.3	2.5	2.2	2.6	41	41	41	1.7	1.8	1.8	300	240	22.7	26.8	174	21	9.7	2.4	134	137	4.9	3.3	8.8	.	5.4	.	34	.	8.4	6.1	93	.	.	168	113	32	114	36	12.6	72	202	10	11	8	0.9
116115	0	1	35.6	11.2	1.3	2.5	2.2	2.6	41	41	41	1.7	1.8	1.8	300	240	22.7	26.8	174	21	9.7	2.4	134	137	4.9	3.3	8.8	.	5.4	.	34	.	8.4	6.1	93	.	.	168	113	32	114	36	12.6	72	202	10	11	8	0.9
116116	1	0	70.9	12	1.3	1.7	1.7	1.5	99.8	99.8	99.8	1.8	3.2	1.5	300	240	21.6	27	208	55	10	5.1	137	137	6	3.6	10.3	10.7	6.5	2.9	38	4.3	6.3	6.5	123	.	.	148	82	35	153	74	26	199	202	9	16	24	0.7
116116	1	1	70.9	12	1.3	1.7	1.7	1.5	99.8	99.8	99.8	1.8	3.2	1.5	300	240	21.6	27	208	55	10	5.1	137	137	6	3.6	10.3	10.7	6.5	2.9	38	4.3	6.3	6.5	123	.	.	148	82	35	153	74	26	199	202	9	16	24	0.7
116117	0	0	89.6	11.2	0.6	1.2	1.4	1.4	56.5	55.7	55.7	1.7	1.8	1.9	250	210	21.7	27.2	74	23	4.9	2.2	139	140	5.8	4.3	8.8	9.4	2.9	1.4	35	3.3	5.1	6.6	95	.	.	147	89	45	66	12	5.1	103	167	9	6	13	0.8
116117	0	1	89.6	11.2	0.6	1.2	1.4	1.4	56.5	55.7	55.7	1.7	1.8	1.9	250	210	21.7	27.2	74	23	4.9	2.2	139	140	5.8	4.3	8.8	9.4	2.9	1.4	35	3.3	5.1	6.6	95	.	.	147	89	45	66	12	5.1	103	167	9	6	13	0.8
116118	1	0	58.3	.	.	.	.	.	.	.	.	.	.	.	.	.	.	.	.	.	.	.	.	.	.	.	.	.	.	.	.	.	.	.	.	.	.	.	.	.	.	.	.	.	.	.	.	.	.
116118	1	1	58.3	.	.	.	.	.	.	.	.	.	.	.	.	.	.	.	.	.	.	.	.	.	.	.	.	.	.	.	.	.	.	.	.	.	.	.	.	.	.	.	.	.	.	.	.	.	.
116119	1	0	48.1	10.2	0.8	1.7	1.5	1.5	64	63.5	63.5	1.8	2.8	3.8	250	180	24.6	28.1	156	42	8.3	3.8	135	139	5.7	3.4	8.6	8.4	5.6	1.4	39	2.8	9	6.9	85	.	.	160	75	38	235	52	16	123	230	8	13	11	0.5
116119	1	1	48.1	10.2	0.8	1.7	1.5	1.5	64	63.5	63.5	1.8	2.8	3.8	250	180	24.6	28.1	156	42	8.3	3.8	135	139	5.7	3.4	8.6	8.4	5.6	1.4	39	2.8	9	6.9	85	.	.	160	75	38	235	52	16	123	230	8	13	11	0.5
116120	0	0	78	11.1	0.6	1.2	0.9	1	61	61	61	0.8	1.6	0	220	180	22	25.5	102	39	3.8	1.9	141	141	4.2	4	8.5	8.9	3.9	2.4	32	3.3	6.9	6.1	102	.	.	129	75	32	1098	21	8.2	64	181	46	31	195	0.4
116120	0	1	78	11.1	0.6	1.2	0.9	1	61	61	61	0.8	1.6	0	220	180	22	25.5	102	39	3.8	1.9	141	141	4.2	4	8.5	8.9	3.9	2.4	32	3.3	6.9	6.1	102	.	.	129	75	32	1098	21	8.2	64	181	46	31	195	0.4
116121	0	0	77.7	11.2	1.1	1.7	1.6	1.9	66.5	66	66.5	2.4	4.3	2.5	250	240	19.7	27.3	162	32	8.5	3.4	138	140	6.1	3.2	7.4	9.9	4.7	2.3	41	3.4	7.1	5.6	103	.	.	214	136	44	171	23	17.7	22	211	11	17	15	1
116121	0	1	77.7	11.2	1.1	1.7	1.6	1.9	66.5	66	66.5	2.4	4.3	2.5	250	240	19.7	27.3	162	32	8.5	3.4	138	140	6.1	3.2	7.4	9.9	4.7	2.3	41	3.4	7.1	5.6	103	.	.	214	136	44	171	23	17.7	22	211	11	17	15	1
116122	1	0	73.8	12.1	0.5	1.6	1.5	1.1	85.5	85	85	2.5	0.9	1.6	250	240	23.3	26.4	158	45	4.4	2.1	138	140	4.2	3.7	8.8	10.1	4.1	2.6	46	3.8	7.7	6.6	120	.	.	194	122	38	172	79	33.7	171	166	11	15	15	0.4
116122	1	1	73.8	12.1	0.5	1.6	1.5	1.1	85.5	85	85	2.5	0.9	1.6	250	240	23.3	26.4	158	45	4.4	2.1	138	140	4.2	3.7	8.8	10.1	4.1	2.6	46	3.8	7.7	6.6	120	.	.	194	122	38	172	79	33.7	171	166	11	15	15	0.4
116123	1	0	81	12.3	0.6	1.4	1.5	1.3	64.5	64.5	64.5	2.2	1.9	1.8	250	240	23.3	27.1	103	29	6.1	2.7	141	140	5.7	4.3	9.3	9.8	2.7	1.7	37	3.8	5.4	6.6	119	.	.	206	132	40	171	92	33.3	397	196	15	15	13	0.6
116123	1	1	81	12.3	0.6	1.4	1.5	1.3	64.5	64.5	64.5	2.2	1.9	1.8	250	240	23.3	27.1	103	29	6.1	2.7	141	140	5.7	4.3	9.3	9.8	2.7	1.7	37	3.8	5.4	6.6	119	.	.	206	132	40	171	92	33.3	397	196	15	15	13	0.6
116124	0	0	78.8	12.1	0.3	1.6	1.9	1.6	58	58	58	2.3	3.2	2.2	300	240	20.5	24.5	84	24	7.5	2.5	138	141	5.5	3.6	8.8	10.5	4.7	4.9	37	3.7	4.9	6.4	84	.	.	162	84	57	106	35	10.7	88	231	9	8	17	0.8
116124	0	1	78.8	12.1	0.3	1.6	1.9	1.6	58	58	58	2.3	3.2	2.2	300	240	20.5	24.5	84	24	7.5	2.5	138	141	5.5	3.6	8.8	10.5	4.7	4.9	37	3.7	4.9	6.4	84	.	.	162	84	57	106	35	10.7	88	231	9	8	17	0.8
116125	1	0	65.5	12.2	.	1	1.2	1.2	69.5	69	69	2.6	2.8	6	300	240	12.2	27.7	102	37	7.9	3.9	138	140	5.2	4.1	8.3	9.9	7.3	4.8	46	3.9	6.4	7	105	.	.	199	137	48	72	27	8.4	43.2	229	14	24	50	0.5
116125	1	1	65.5	12.2	.	1	1.2	1.2	69.5	69	69	2.6	2.8	6	300	240	12.2	27.7	102	37	7.9	3.9	138	140	5.2	4.1	8.3	9.9	7.3	4.8	46	3.9	6.4	7	105	.	.	199	137	48	72	27	8.4	43.2	229	14	24	50	0.5
116126	1	0	68.7	11.3	0.6	1.9	1.7	1.4	59.5	59.5	59.5	2.5	1.4	1.6	250	240	21.8	26	90	24	5.2	1.7	5.2	1.7	4.6	3.3	9.3	10.1	4.5	1.4	41	4.6	8.8	7.4	123	6.5	6	139	65	50	119	40	12	184	236	8	12	13	0.6
116126	1	1	68.7	11.3	0.6	1.9	1.7	1.4	59.5	59.5	59.5	2.5	1.4	1.6	250	240	21.8	26	90	24	5.2	1.7	5.2	1.7	4.6	3.3	9.3	10.1	4.5	1.4	41	4.6	8.8	7.4	123	6.5	6	139	65	50	119	40	12	184	236	8	12	13	0.6
116127	1	0	68.5	12.4	1.6	1	0.9	1	79.5	80.5	80.5	1.8	2.2	.	220	180	18.2	25.1	194	82	6.3	3.4	141	141	5.4	3.5	8.9	9.5	4	2.1	41	4.2	7.8	7.7	108	6.6	5.5	197	108	32	284	46	14.5	155	226	17	29	34	0.4
116127	1	1	68.5	12.4	1.6	1	0.9	1	79.5	80.5	80.5	1.8	2.2	.	220	180	18.2	25.1	194	82	6.3	3.4	141	141	5.4	3.5	8.9	9.5	4	2.1	41	4.2	7.8	7.7	108	6.6	5.5	197	108	32	284	46	14.5	155	226	17	29	34	0.4
116128	0	0	49.8	12.5	1.5	1.6	1.5	1.7	67.5	67	67	2.3	2.8	2.4	300	240	22.3	26.8	152	38	10	7.3	135	141	5.1	3.4	9.4	11.6	5.4	2.9	40	3.8	6.2	7.1	67	.	.	170	103	35	158	77	29.5	180	185	53	37	28	1.1
116128	0	1	49.8	12.5	1.5	1.6	1.5	1.7	67.5	67	67	2.3	2.8	2.4	300	240	22.3	26.8	152	38	10	7.3	135	141	5.1	3.4	9.4	11.6	5.4	2.9	40	3.8	6.2	7.1	67	.	.	170	103	35	158	77	29.5	180	185	53	37	28	1.1
116129	0	0	73.5	12	0.6	1.3	1.4	1	55.5	55.5	55.5	2	1.5	2.3	220	180	18.7	25.2	140	37	8.3	4.3	135	137	5.7	3.4	8.5	9.7	5.7	2	37	3.9	6.4	6.8	111	.	.	189	114	57	89	51	22.7	247	159	12	10	34	0.9
116129	0	1	73.5	12	0.6	1.3	1.4	1	55.5	55.5	55.5	2	1.5	2.3	220	180	18.7	25.2	140	37	8.3	4.3	135	137	5.7	3.4	8.5	9.7	5.7	2	37	3.9	6.4	6.8	111	.	.	189	114	57	89	51	22.7	247	159	12	10	34	0.9
117101	0	0	88.3	9.6	.	1.5	1.4	1.5	62.4	62	61	2	1.7	1.3	300	240	19.3	25.1	118	.	8	.	139	.	5.8	.	8.7	.	4	.	34	.	6.4	6.3	98	5.1	6.1	99	48	27	71	22	.	395	130	9	6	23	0.2
117101	0	1	88.3	9.6	.	1.5	1.4	1.5	62.4	62	61	2	1.7	1.3	300	240	19.3	25.1	118	.	8	.	139	.	5.8	.	8.7	.	4	.	34	.	6.4	6.3	98	5.1	6.1	99	48	27	71	22	.	395	130	9	6	23	0.2
117102	1	0	83.2	10.2	.	.	.	.	76.8	74.8	74.8	3.1	2.6	1.9	300	240	.	.	129	.	9.1	.	137	.	4.3	.	7.5	.	4.7	.	34	.	6.9	5.6	188	5.8	6.1	110	64	25	100	52	.	199	154	10	13	14	0.2
117102	1	1	83.2	10.2	.	.	.	.	76.8	74.8	74.8	3.1	2.6	1.9	300	240	.	.	129	.	9.1	.	137	.	4.3	.	7.5	.	4.7	.	34	.	6.9	5.6	188	5.8	6.1	110	64	25	100	52	.	199	154	10	13	14	0.2
117103	1	0	.	.	.	.	.	.	.	.	.	.	.	.	.	.	.	.	.	.	.	.	.	.	.	.	.	.	.	.	.	.	.	.	.	.	.	.	.	.	.	.	.	.	.	.	.	.	.
117103	1	1	.	.	.	.	.	.	.	.	.	.	.	.	.	.	.	.	.	.	.	.	.	.	.	.	.	.	.	.	.	.	.	.	.	.	.	.	.	.	.	.	.	.	.	.	.	.	.
117104	1	0	.	.	.	.	.	.	.	.	.	.	.	.	.	.	.	.	.	.	.	.	.	.	.	.	.	.	.	.	.	.	.	.	.	.	.	.	.	.	.	.	.	.	.	.	.	.	.
117104	1	1	.	.	.	.	.	.	.	.	.	.	.	.	.	.	.	.	.	.	.	.	.	.	.	.	.	.	.	.	.	.	.	.	.	.	.	.	.	.	.	.	.	.	.	.	.	.	.
117105	0	0	.	.	.	.	.	.	.	.	.	.	.	.	.	.	.	.	.	.	.	.	.	.	.	.	.	.	.	.	.	.	.	.	.	.	.	.	.	.	.	.	.	.	.	.	.	.	.
117105	0	1	.	.	.	.	.	.	.	.	.	.	.	.	.	.	.	.	.	.	.	.	.	.	.	.	.	.	.	.	.	.	.	.	.	.	.	.	.	.	.	.	.	.	.	.	.	.	.
117106	0	0	.	.	.	.	.	.	.	.	.	.	.	.	.	.	.	.	.	.	.	.	.	.	.	.	.	.	.	.	.	.	.	.	.	.	.	.	.	.	.	.	.	.	.	.	.	.	.
117106	0	1	.	.	.	.	.	.	.	.	.	.	.	.	.	.	.	.	.	.	.	.	.	.	.	.	.	.	.	.	.	.	.	.	.	.	.	.	.	.	.	.	.	.	.	.	.	.	.
117107	0	0	.	.	.	.	.	.	.	.	.	.	.	.	.	.	.	.	.	.	.	.	.	.	.	.	.	.	.	.	.	.	.	.	.	.	.	.	.	.	.	.	.	.	.	.	.	.	.
117107	0	1	.	.	.	.	.	.	.	.	.	.	.	.	.	.	.	.	.	.	.	.	.	.	.	.	.	.	.	.	.	.	.	.	.	.	.	.	.	.	.	.	.	.	.	.	.	.	.
117108	0	0	.	.	.	.	.	.	.	.	.	.	.	.	.	.	.	.	.	.	.	.	.	.	.	.	.	.	.	.	.	.	.	.	.	.	.	.	.	.	.	.	.	.	.	.	.	.	.
117108	0	1	.	.	.	.	.	.	.	.	.	.	.	.	.	.	.	.	.	.	.	.	.	.	.	.	.	.	.	.	.	.	.	.	.	.	.	.	.	.	.	.	.	.	.	.	.	.	.
117109	1	0	72.8	10.4	.	.	.	.	65.7	65.7	65.7	3	2.1	1.7	320	240	.	.	174	.	10	.	137	.	5.6	.	8.7	.	4.9	.	38	.	6.4	6.8	120	6.1	.	155	62	17	216	52	21	227	238	.	.	.	.
117109	1	1	72.8	10.4	.	.	.	.	65.7	65.7	65.7	3	2.1	1.7	320	240	.	.	174	.	10	.	137	.	5.6	.	8.7	.	4.9	.	38	.	6.4	6.8	120	6.1	.	155	62	17	216	52	21	227	238	.	.	.	.
117110	0	0	81.5	10.4	.	.	.	.	.	.	.	.	.	.	230	240	.	.	139	.	9.2	.	143	.	5.8	.	8.9	.	5.2	.	39	.	5.5	6.3	114	6.3	6	161	88	49	106	42	16	120	250	.	.	.	.
117110	0	1	81.5	10.4	.	.	.	.	.	.	.	.	.	.	230	240	.	.	139	.	9.2	.	143	.	5.8	.	8.9	.	5.2	.	39	.	5.5	6.3	114	6.3	6	161	88	49	106	42	16	120	250	.	.	.	.
118101	0	0	61.3	10.9	1.6	.	.	1.3	99.5	99.8	99.8	4.5	4	3.5	300	240	20.7	.	240	79	8.5	3.7	.	.	.	.	9.3	10.1	7.3	.	40	.	.	7	.	6.4	5.9	142	70.4	52	98	63	24	260.3	204	42	27	10	0.3
118101	0	1	61.3	10.9	1.6	.	.	1.3	99.5	99.8	99.8	4.5	4	3.5	300	240	20.7	.	240	79	8.5	3.7	.	.	.	.	9.3	10.1	7.3	.	40	.	.	7	.	6.4	5.9	142	70.4	52	98	63	24	260.3	204	42	27	10	0.3
118102	1	0	77.3	11.8	1.3	1.4	1.5	.	53.2	53.3	53.3	2.5	2.7	2.6	310	210	21.5	254	135	36	7	2.5	.	.	.	.	8.6	9.5	3.3	.	35.9	.	.	3.1	77	.	.	198	120	64	71	109	78	332	174	6	5	32	0.2
118102	1	1	77.3	11.8	1.3	1.4	1.5	.	53.2	53.3	53.3	2.5	2.7	2.6	310	210	21.5	254	135	36	7	2.5	.	.	.	.	8.6	9.5	3.3	.	35.9	.	.	3.1	77	.	.	198	120	64	71	109	78	332	174	6	5	32	0.2
118103	0	0	73.1	9.7	0.9	2	.	1.9	56	56	55.5	2.3	3	2.6	280	240	26.2	.	98	20	8	2.3	.	.	.	.	10	10.3	4.7	.	45	.	.	6.6	88	.	.	208	129	61	86	51	26	512.7	155	13	16	21	10.3
118103	0	1	73.1	9.7	0.9	2	.	1.9	56	56	55.5	2.3	3	2.6	280	240	26.2	.	98	20	8	2.3	.	.	.	.	10	10.3	4.7	.	45	.	.	6.6	88	.	.	208	129	61	86	51	26	512.7	155	13	16	21	10.3
118104	0	0	70.6	10	.	1.2	1	.	66.7	66.7	66.7	1.4	2	0.9	.	180	27	29	105	40	5.7	2.4	.	.	.	.	8.7	10.1	3.6	.	39.1	.	.	7.5	.	7.1	5.9	165	96	46	117	51	41	199	154	16	17	13	0.3
118104	0	1	70.6	10	.	1.2	1	.	66.7	66.7	66.7	1.4	2	0.9	.	180	27	29	105	40	5.7	2.4	.	.	.	.	8.7	10.1	3.6	.	39.1	.	.	7.5	.	7.1	5.9	165	96	46	117	51	41	199	154	16	17	13	0.3
118105	1	0	78.1	10	.	1.4	1.4	.	76.2	76.2	76.2	3.6	2.8	2.1	300	210	23.3	28.6	141	40	8.9	2.8	.	.	.	.	8.7	10.6	3.9	.	38	.	4	6.8	.	8	5.9	133	66	39	141	96	62	225	195	12	13	31	0.4
118105	1	1	78.1	10	.	1.4	1.4	.	76.2	76.2	76.2	3.6	2.8	2.1	300	210	23.3	28.6	141	40	8.9	2.8	.	.	.	.	8.7	10.6	3.9	.	38	.	4	6.8	.	8	5.9	133	66	39	141	96	62	225	195	12	13	31	0.4
118106	1	0	80.1	11	1.7	1.3	.	1.5	74	74	74	3.3	2.3	3	300	240	20.5	26.3	142	42	8.9	3.5	.	.	.	.	9.4	10.4	5.1	.	42	.	.	7.1	104	.	.	141	68	57	80	71	26	164	196	10	11	32	.
118106	1	1	80.1	11	1.7	1.3	.	1.5	74	74	74	3.3	2.3	3	300	240	20.5	26.3	142	42	8.9	3.5	.	.	.	.	9.4	10.4	5.1	.	42	.	.	7.1	104	.	.	141	68	57	80	71	26	164	196	10	11	32	.
118107	1	0	76.6	11.9	1.8	1.7	1.7	.	57.5	57.5	57.5	2.2	2	2	300	210	25	30	167	38	6.5	2	.	.	.	.	9.6	10.6	4.8	.	35	.	.	635	88	.	.	131	58	49	121	90	59	334	190	8	12	15	0.2
118107	1	1	76.6	11.9	1.8	1.7	1.7	.	57.5	57.5	57.5	2.2	2	2	300	210	25	30	167	38	6.5	2	.	.	.	.	9.6	10.6	4.8	.	35	.	.	635	88	.	.	131	58	49	121	90	59	334	190	8	12	15	0.2
119101	1	0	79.1	11.2	.	.	.	.	.	.	.	.	.	.	.	.	.	.	.	.	.	.	.	.	.	.	.	.	.	.	.	.	.	.	.	.	.	.	.	.	.	.	40	415	172	.	.	.	.
119101	1	1	79.1	11.2	.	.	.	.	.	.	.	.	.	.	.	.	.	.	.	.	.	.	.	.	.	.	.	.	.	.	.	.	.	.	.	.	.	.	.	.	.	.	40	415	172	.	.	.	.
119102	0	0	75.3	12.5	.	.	.	.	.	.	.	.	.	.	.	.	.	.	.	.	.	.	.	.	.	.	.	.	.	.	.	.	.	.	.	.	.	.	.	.	.	.	7.1	46	261	.	.	.	.
119102	0	1	75.3	12.5	.	.	.	.	.	.	.	.	.	.	.	.	.	.	.	.	.	.	.	.	.	.	.	.	.	.	.	.	.	.	.	.	.	.	.	.	.	.	7.1	46	261	.	.	.	.
119103	1	0	78.5	11.2	.	.	.	.	.	.	.	.	.	.	.	.	.	.	.	.	.	.	.	.	.	.	.	.	.	.	.	.	.	.	.	.	.	.	.	.	.	.	26.3	500	186	.	.	.	.
119103	1	1	78.5	11.2	.	.	.	.	.	.	.	.	.	.	.	.	.	.	.	.	.	.	.	.	.	.	.	.	.	.	.	.	.	.	.	.	.	.	.	.	.	.	26.3	500	186	.	.	.	.
119104	0	0	76.8	11.2	.	.	.	.	.	.	.	.	.	.	.	.	.	.	.	.	.	.	.	.	.	.	.	.	.	.	.	.	.	.	.	.	.	.	.	.	.	.	29	617	115	.	.	.	.
119104	0	1	76.8	11.2	.	.	.	.	.	.	.	.	.	.	.	.	.	.	.	.	.	.	.	.	.	.	.	.	.	.	.	.	.	.	.	.	.	.	.	.	.	.	29	617	115	.	.	.	.
120101	1	0	46.9	9.9	.	.	.	.	72	72	72	2.7	2.5	2.5	290	240	.	.	205	.	12.2	.	139	.	6.2	.	8.9	.	4.6	.	.	.	.	6.8	125	.	.	124	60	32	162	40	17.3	176	163	9	8	30	.
120101	1	1	46.9	9.9	.	.	.	.	72	72	72	2.7	2.5	2.5	290	240	.	.	205	.	12.2	.	139	.	6.2	.	8.9	.	4.6	.	.	.	.	6.8	125	.	.	124	60	32	162	40	17.3	176	163	9	8	30	.
120102	0	0	58.9	11.8	.	.	.	.	82	80.1	80.1	2.4	1.6	1.9	280	210	.	.	200	.	10.3	.	139	.	4.6	.	9.6	.	6.2	.	.	.	.	7.2	112	.	.	129	58	43	138	55	23	72.9	168	17	12	18	.
120102	0	1	58.9	11.8	.	.	.	.	82	80.1	80.1	2.4	1.6	1.9	280	210	.	.	200	.	10.3	.	139	.	4.6	.	9.6	.	6.2	.	.	.	.	7.2	112	.	.	129	58	43	138	55	23	72.9	168	17	12	18	.
120103	1	0	52.9	8.9	.	.	.	.	67	67	67	1.8	2	1.4	290	210	.	.	138	.	6.7	.	139	.	4.3	.	10.2	.	4.8	.	.	.	.	7.3	142	.	.	2.4	143	48	259	31	8.7	9.3	250	15	14	28	.
120103	1	1	52.9	8.9	.	.	.	.	67	67	67	1.8	2	1.4	290	210	.	.	138	.	6.7	.	139	.	4.3	.	10.2	.	4.8	.	.	.	.	7.3	142	.	.	2.4	143	48	259	31	8.7	9.3	250	15	14	28	.
120104	0	0	82.6	11.1	.	.	.	.	52.5	52	51.5	2.6	1.7	1.3	280	180	.	.	154	.	5	.	134	.	5.5	.	8.8	0	6.8	.	.	.	.	8.3	86	.	.	168	82	51	176	31	134	68.7	161	11	18	44	.
120104	0	1	82.6	11.1	.	.	.	.	52.5	52	51.5	2.6	1.7	1.3	280	180	.	.	154	.	5	.	134	.	5.5	.	8.8	0	6.8	.	.	.	.	8.3	86	.	.	168	82	51	176	31	134	68.7	161	11	18	44	.
120105	1	0	38.4	9.6	.	.	.	.	55	55.5	55.5	3.2	2.3	2.7	.	240	.	.	277	.	10	.	133	.	5.1	.	9.6	.	5.7	.	.	.	.	8.2	82	.	.	148	40	81	133	42	.	194.6	199	11	7	15	.
120105	1	1	38.4	9.6	.	.	.	.	55	55.5	55.5	3.2	2.3	2.7	.	240	.	.	277	.	10	.	133	.	5.1	.	9.6	.	5.7	.	.	.	.	8.2	82	.	.	148	40	81	133	42	.	194.6	199	11	7	15	.
120106	0	0	76.2	10.2	.	.	.	1.5	68.9	69.5	69.5	3	2	2.5	320	240	18.5	.	172	.	10.3	.	133	.	5.8	.	10.5	.	6.4	.	.	.	.	6.2	103	.	.	95	40	24	155	42	.	55.7	221	14	13	14	.
120106	0	1	76.2	10.2	.	.	.	1.5	68.9	69.5	69.5	3	2	2.5	320	240	18.5	.	172	.	10.3	.	133	.	5.8	.	10.5	.	6.4	.	.	.	.	6.2	103	.	.	95	40	24	155	42	.	55.7	221	14	13	14	.
120107	1	0	48.5	11	.	.	.	.	56	.	56	2.5	2.6	2.6	290	210	.	.	209	.	13.2	.	141	.	4.1	.	9	.	9.7	.	.	.	.	7.9	133	.	.	128	60	55	65	40	19.9	72.6	142	9	14	35	.
120107	1	1	48.5	11	.	.	.	.	56	.	56	2.5	2.6	2.6	290	210	.	.	209	.	13.2	.	141	.	4.1	.	9	.	9.7	.	.	.	.	7.9	133	.	.	128	60	55	65	40	19.9	72.6	142	9	14	35	.
120108	0	0	76.4	11.8	.	1.4	.	.	73.5	73.5	74.5	1.9	1.8	2.8	280	240	.	.	112	.	9.2	.	140	.	5.3	.	8.9	.	3.7	.	.	.	.	6.9	114	.	.	226	139	30	250	46	.	25.6	200	6	6	17	.
120108	0	1	76.4	11.8	.	1.4	.	.	73.5	73.5	74.5	1.9	1.8	2.8	280	240	.	.	112	.	9.2	.	140	.	5.3	.	8.9	.	3.7	.	.	.	.	6.9	114	.	.	226	139	30	250	46	.	25.6	200	6	6	17	.
120109	0	0	37.3	11.4	.	.	.	.	99.5	99.5	102.5	4.5	4	4	330	240	.	.	230	.	15.2	.	142	.	6.6	.	9.5	.	10.5	.	.	.	.	7.3	90	.	.	143	93	26	122	76	.	65.5	174	7	13	23	.
120109	0	1	37.3	11.4	.	.	.	.	99.5	99.5	102.5	4.5	4	4	330	240	.	.	230	.	15.2	.	142	.	6.6	.	9.5	.	10.5	.	.	.	.	7.3	90	.	.	143	93	26	122	76	.	65.5	174	7	13	23	.
120110	0	0	71.9	9.5	.	.	.	.	54.5	54.5	54.5	0.8	1.5	0.8	300	180	.	.	127	.	8.6	.	144	.	5.8	.	9.7	.	7.6	.	.	.	.	5.9	101	.	.	78	27	37	70	103	.	512.2	191	9	4	58	.
120110	0	1	71.9	9.5	.	.	.	.	54.5	54.5	54.5	0.8	1.5	0.8	300	180	.	.	127	.	8.6	.	144	.	5.8	.	9.7	.	7.6	.	.	.	.	5.9	101	.	.	78	27	37	70	103	.	512.2	191	9	4	58	.
120111	1	0	78.8	10.2	.	2.5	3.5	2.2	52.3	52.5	53	3.5	2.8	3	300	240	.	.	149	.	6.8	.	137	.	5.1	.	9.4	.	3.6	.	.	.	.	6.9	123	.	.	139	72	33	171	61	11.5	189.1	168	9	15	15	.
120111	1	1	78.8	10.2	.	2.5	3.5	2.2	52.3	52.5	53	3.5	2.8	3	300	240	.	.	149	.	6.8	.	137	.	5.1	.	9.4	.	3.6	.	.	.	.	6.9	123	.	.	139	72	33	171	61	11.5	189.1	168	9	15	15	.
120112	1	0	48.6	12.1	.	.	.	.	.	.	57	1.5	1	1	290	240	.	.	118	.	9	.	142	.	4.5	.	9.9	.	3.9	.	.	.	.	6.7	99	.	.	129	36	62	156	54	8.3	33.6	181	9	5	9	.
120112	1	1	48.6	12.1	.	.	.	.	.	.	57	1.5	1	1	290	240	.	.	118	.	9	.	142	.	4.5	.	9.9	.	3.9	.	.	.	.	6.7	99	.	.	129	36	62	156	54	8.3	33.6	181	9	5	9	.
120113	0	0	47.6	10.3	.	.	.	.	77	76	75	2	2.1	9	300	180	.	.	196	.	9.5	.	143	.	4.3	.	8.5	.	7.2	.	.	.	.	6.8	107	.	.	117	59	30	139	46	15.9	56.4	205	12	8	19	.
120113	0	1	47.6	10.3	.	.	.	.	77	76	75	2	2.1	9	300	180	.	.	196	.	9.5	.	143	.	4.3	.	8.5	.	7.2	.	.	.	.	6.8	107	.	.	117	59	30	139	46	15.9	56.4	205	12	8	19	.
120114	0	0	86.7	11.1	.	.	1	.	101	101	98	2.7	2.8	3.7	290	240	.	.	123	.	4.3	.	139	.	4	.	9.3	.	3.9	.	.	.	.	.	134	.	.	129	69	40	101	28	8.6	84	229	14	12	234	.
120114	0	1	86.7	11.1	.	.	1	.	101	101	98	2.7	2.8	3.7	290	240	.	.	123	.	4.3	.	139	.	4	.	9.3	.	3.9	.	.	.	.	.	134	.	.	129	69	40	101	28	8.6	84	229	14	12	234	.
120115	0	0	69.6	10.9	.	.	.	.	73.5	73.5	75.1	3.7	3.1	3.6	.	240	9.5	.	131	.	10.4	.	139	.	6.3	.	9.1	.	6.3	.	.	.	.	6.3	106.1	5.2	5	170	46	101	129	40	.	23.9	226	8	9	19	.
120115	0	1	69.6	10.9	.	.	.	.	73.5	73.5	75.1	3.7	3.1	3.6	.	240	9.5	.	131	.	10.4	.	139	.	6.3	.	9.1	.	6.3	.	.	.	.	6.3	106.1	5.2	5	170	46	101	129	40	.	23.9	226	8	9	19	.
120116	1	0	54.3	11.6	.	.	.	.	65.5	60	60	3.8	3	3	250	240	.	.	89	.	6.4	.	133	.	3.9	.	10.8	.	4.4	.	.	.	.	7.1	126	.	.	180	69	97	71	122	.	227	164	26	29	191	0.7
120116	1	1	54.3	11.6	.	.	.	.	65.5	60	60	3.8	3	3	250	240	.	.	89	.	6.4	.	133	.	3.9	.	10.8	.	4.4	.	.	.	.	7.1	126	.	.	180	69	97	71	122	.	227	164	26	29	191	0.7
120117	1	0	70.9	11	.	.	.	.	75.5	76	76	1.7	1.2	2.9	290	240	.	.	103	.	8.3	.	143	.	5.8	.	8.5	.	7.3	.	.	.	.	7.3	97	.	.	221	140	64	83	34	11.4	22.4	211	7	14	17	.
120117	1	1	70.9	11	.	.	.	.	75.5	76	76	1.7	1.2	2.9	290	240	.	.	103	.	8.3	.	143	.	5.8	.	8.5	.	7.3	.	.	.	.	7.3	97	.	.	221	140	64	83	34	11.4	22.4	211	7	14	17	.
120118	1	0	46.5	11.7	.	.	.	.	85.5	85.5	85	4.4	2.5	3.1	290	240	.	.	167	.	12.6	.	138	.	7	.	9.4	.	8.9	.	.	.	.	6.8	99	.	.	174	98	26	248	19	5.8	61.3	229	6	10	14	.
120118	1	1	46.5	11.7	.	.	.	.	85.5	85.5	85	4.4	2.5	3.1	290	240	.	.	167	.	12.6	.	138	.	7	.	9.4	.	8.9	.	.	.	.	6.8	99	.	.	174	98	26	248	19	5.8	61.3	229	6	10	14	.
120119	1	0	44.6	11	.	.	.	.	80	81	81	2.5	2.5	2.2	300	210	.	.	179	.	10.4	.	140	.	5	.	9.3	.	7.4	.	59.3	.	.	7	75	.	.	227	144	50	165	122	.	80.2	214	14	13	11	.
120119	1	1	44.6	11	.	.	.	.	80	81	81	2.5	2.5	2.2	300	210	.	.	179	.	10.4	.	140	.	5	.	9.3	.	7.4	.	59.3	.	.	7	75	.	.	227	144	50	165	122	.	80.2	214	14	13	11	.
121101	1	0	61.8	13.6	.	.	.	.	103	103	103	4.3	5	5.1	300	255	.	.	179	.	13.3	.	141	.	5.7	.	7.7	.	8	.	64.9	.	6.7	6.7	101	.	.	192	.	42	237	76	.	14.3	235	12	12	.	.
121101	1	1	61.8	13.6	.	.	.	.	103	103	103	4.3	5	5.1	300	255	.	.	179	.	13.3	.	141	.	5.7	.	7.7	.	8	.	64.9	.	6.7	6.7	101	.	.	192	.	42	237	76	.	14.3	235	12	12	.	.
121102	1	0	66.3	11.2	.	.	.	.	60	69.5	69.5	2.5	2.5	4.2	.	270	.	.	13.9	.	11.1	.	139	.	4.8	.	7.6	.	6.8	.	61.4	.	6.5	6.9	69	.	.	148	.	60	82	80	.	92.5	189	5	7	.	.
121102	1	1	66.3	11.2	.	.	.	.	60	69.5	69.5	2.5	2.5	4.2	.	270	.	.	13.9	.	11.1	.	139	.	4.8	.	7.6	.	6.8	.	61.4	.	6.5	6.9	69	.	.	148	.	60	82	80	.	92.5	189	5	7	.	.
121103	0	0	47.4	12.6	.	.	.	.	78.5	78	78.5	2.8	2.2	3.3	300	240	.	.	261	.	13.4	.	139	.	6.3	.	9.6	.	8.1	.	66.2	.	6.2	7.2	119	.	.	105	.	34	113	53	.	404	151	5	7	.	.
121103	0	1	47.4	12.6	.	.	.	.	78.5	78	78.5	2.8	2.2	3.3	300	240	.	.	261	.	13.4	.	139	.	6.3	.	9.6	.	8.1	.	66.2	.	6.2	7.2	119	.	.	105	.	34	113	53	.	404	151	5	7	.	.
121104	0	0	45.3	12.5	.	.	.	.	59.3	59.5	29.5	2.9	2.7	3.3	300	240	.	.	112	.	7	.	137	.	4.3	.	8.9	.	5.3	.	63.5	.	5.3	7	103	.	.	135	.	37	165	57	.	212	143	14	13	120	.
121104	0	1	45.3	12.5	.	.	.	.	59.3	59.5	29.5	2.9	2.7	3.3	300	240	.	.	112	.	7	.	137	.	4.3	.	8.9	.	5.3	.	63.5	.	5.3	7	103	.	.	135	.	37	165	57	.	212	143	14	13	120	.
121105	1	0	73.1	12.8	.	.	.	.	.	74.8	74.8	2.7	2.8	3.6	300	240	.	.	217	.	12.3	.	136	.	5.5	.	8	.	5.5	.	61.4	.	8.2	6.9	166	.	.	175	.	38	189	71	.	223	228	9	9	28	.
121105	1	1	73.1	12.8	.	.	.	.	.	74.8	74.8	2.7	2.8	3.6	300	240	.	.	217	.	12.3	.	136	.	5.5	.	8	.	5.5	.	61.4	.	8.2	6.9	166	.	.	175	.	38	189	71	.	223	228	9	9	28	.
121106	0	0	77.6	9.8	.	.	.	.	62.7	62.7	62.7	1.2	1.3	2.1	300	210	.	.	107	.	5.8	.	143	.	3.9	.	8.1	.	3.2	.	63.3	.	5.2	6.3	114	.	.	202	.	41	112	100	.	126	149	24	21	.	.
121106	0	1	77.6	9.8	.	.	.	.	62.7	62.7	62.7	1.2	1.3	2.1	300	210	.	.	107	.	5.8	.	143	.	3.9	.	8.1	.	3.2	.	63.3	.	5.2	6.3	114	.	.	202	.	41	112	100	.	126	149	24	21	.	.
121107	0	0	69.7	10.5	.	.	.	.	54.6	54.6	54.6	.	.	.	300	240	.	.	137	.	8.3	.	141	.	5.5	.	8.4	.	4.5	.	58.9	.	6.7	6.7	104	.	.	154	.	43	79	30	.	17.4	228	58	.	.	.
121107	0	1	69.7	10.5	.	.	.	.	54.6	54.6	54.6	.	.	.	300	240	.	.	137	.	8.3	.	141	.	5.5	.	8.4	.	4.5	.	58.9	.	6.7	6.7	104	.	.	154	.	43	79	30	.	17.4	228	58	.	.	.
121108	0	0	69.2	12.3	.	.	.	.	70	70	67.5	1.3	2.1	2.6	300	240	.	.	179	.	9.6	.	142	.	4.8	.	7.6	.	6.2	.	63.1	.	5.8	7.1	102	.	.	126	.	38	103	56	.	82	217	14	13	.	.
121108	0	1	69.2	12.3	.	.	.	.	70	70	67.5	1.3	2.1	2.6	300	240	.	.	179	.	9.6	.	142	.	4.8	.	7.6	.	6.2	.	63.1	.	5.8	7.1	102	.	.	126	.	38	103	56	.	82	217	14	13	.	.
122101	1	0	70.5	10.4	1.2	1.7	1.6	1.4	65	65	63	2.5	2.8	2.4	320	240	24.4	31.1	154	36	7.6	2.8	135	145	4.8	3.7	8.7	.	3.3	.	27	.	6.7	6.5	77	.	.	141	108.2	34	94	76	24.8	95	217	8	11	.	0.4
122101	1	1	70.5	10.4	1.2	1.7	1.6	1.4	65	65	63	2.5	2.8	2.4	320	240	24.4	31.1	154	36	7.6	2.8	135	145	4.8	3.7	8.7	.	3.3	.	27	.	6.7	6.5	77	.	.	141	108.2	34	94	76	24.8	95	217	8	11	.	0.4
122102	0	0	73.2	11.3	1.2	1.3	1.5	1.5	65.5	66	67	3.5	5.8	3	320	240	20	23	154	43	6.8	2.3	141	131	5.9	3.5	6.8	.	6.1	.	31	.	7.3	6.7	.	6.8	5	158	89.6	36	80	95	47.4	690.5	142	14	12	.	.
122102	0	1	73.2	11.3	1.2	1.3	1.5	1.5	65.5	66	67	3.5	5.8	3	320	240	20	23	154	43	6.8	2.3	141	131	5.9	3.5	6.8	.	6.1	.	31	.	7.3	6.7	.	6.8	5	158	89.6	36	80	95	47.4	690.5	142	14	12	.	.
122103	0	0	81.9	11.9	1	1.2	1.3	1.5	71	71	71.5	2.3	3.5	2.2	320	240	21	24	129	35	7.9	3.1	138	140	5.2	3.8	8.2	.	5.7	.	31	.	5.3	7.3	82	.	.	165	85.4	48	71	91	32.5	96.3	198	8	9	.	0.8
122103	0	1	81.9	11.9	1	1.2	1.3	1.5	71	71	71.5	2.3	3.5	2.2	320	240	21	24	129	35	7.9	3.1	138	140	5.2	3.8	8.2	.	5.7	.	31	.	5.3	7.3	82	.	.	165	85.4	48	71	91	32.5	96.3	198	8	9	.	0.8
122104	1	0	62.1	9.4	1.8	1.3	1.4	1.9	62	63	62	3.1	2.8	2.1	320	240	21	25	129	26	7.6	2.3	138	134	5.1	3.3	7.5	.	5.9	.	36	.	5.9	7.7	106	.	.	145	88.4	28	232	44	12.2	13.8	254	14	14	115	0.2
122104	1	1	62.1	9.4	1.8	1.3	1.4	1.9	62	63	62	3.1	2.8	2.1	320	240	21	25	129	26	7.6	2.3	138	134	5.1	3.3	7.5	.	5.9	.	36	.	5.9	7.7	106	.	.	145	88.4	28	232	44	12.2	13.8	254	14	14	115	0.2
122105	1	0	73.3	11	0.9	.	1.1	1.2	91	91	92	2.6	5.2	2	320	240	20	22	123	35	4.8	2.1	140	138	5.1	3.6	8.7	.	5.1	.	26	.	4.8	6.7	.	7.8	4.5	199	125.7	39	88	43	23.1	210.7	132	7	9	.	0.3
122105	1	1	73.3	11	0.9	.	1.1	1.2	91	91	92	2.6	5.2	2	320	240	20	22	123	35	4.8	2.1	140	138	5.1	3.6	8.7	.	5.1	.	26	.	4.8	6.7	.	7.8	4.5	199	125.7	39	88	43	23.1	210.7	132	7	9	.	0.3
122106	0	0	67	12.4	1.4	1.5	1.6	1.7	67	67	67	2.4	3.5	2.4	310	240	22	24	168	38	7.4	2.5	137	136	5.1	3.5	8.1	.	3.7	.	52.8	.	4.4	6.9	103	.	.	188	106.8	38	214	43	12.8	14.6	238	11	10	.	.
122106	0	1	67	12.4	1.4	1.5	1.6	1.7	67	67	67	2.4	3.5	2.4	310	240	22	24	168	38	7.4	2.5	137	136	5.1	3.5	8.1	.	3.7	.	52.8	.	4.4	6.9	103	.	.	188	106.8	38	214	43	12.8	14.6	238	11	10	.	.
122107	0	0	51.6	9.9	1.6	1.6	1.5	1.9	72	72	73	4.7	4.8	3.6	315	240	21	24	196	67	9.5	4	140	142	6.2	4.6	9.4	.	5	.	33	.	4.9	6.9	108	.	.	187	106	37	295	47	11.7	13.9	283	13	11	.	.
122107	0	1	51.6	9.9	1.6	1.6	1.5	1.9	72	72	73	4.7	4.8	3.6	315	240	21	24	196	67	9.5	4	140	142	6.2	4.6	9.4	.	5	.	33	.	4.9	6.9	108	.	.	187	106	37	295	47	11.7	13.9	283	13	11	.	.
122108	0	0	52.1	10.8	1.5	1.4	1.6	1.5	79	80	80	2.8	4.4	3.1	250	240	21	25	198	57	10.8	4.3	137	135	5.4	3.5	8.2	.	5.7	.	34	.	4.9	6.8	105	.	.	148	88	65	177	41	9.2	44.6	318	12	11	.	.
122108	0	1	52.1	10.8	1.5	1.4	1.6	1.5	79	80	80	2.8	4.4	3.1	250	240	21	25	198	57	10.8	4.3	137	135	5.4	3.5	8.2	.	5.7	.	34	.	4.9	6.8	105	.	.	148	88	65	177	41	9.2	44.6	318	12	11	.	.
122109	0	0	74.7	11.3	0.9	1.6	1.5	1.7	60	61	61	1.8	3.4	1.4	310	240	20.4	23.3	107	25	7.5	2.1	138	135	5.6	3.9	9.9	.	4.8	.	39	.	3.8	7.2	102	.	.	136	82.3	59	82	60	21.4	244.1	199	14	12	.	0.4
122109	0	1	74.7	11.3	0.9	1.6	1.5	1.7	60	61	61	1.8	3.4	1.4	310	240	20.4	23.3	107	25	7.5	2.1	138	135	5.6	3.9	9.9	.	4.8	.	39	.	3.8	7.2	102	.	.	136	82.3	59	82	60	21.4	244.1	199	14	12	.	0.4
123101	1	0	58.9	11.8	1.3	1.7	1.6	1.6	67	67	66.5	3	1.5	3.1	300	240	.	.	167	43	11.4	3.7	135	144	4.4	3.6	10.6	12.4	5.9	2.5	.	4	7.9	6.9	98	.	.	115	60	27	122	37	17.1	620	153	11	12	48	0.8
123101	1	1	58.9	11.8	1.3	1.7	1.6	1.6	67	67	66.5	3	1.5	3.1	300	240	.	.	167	43	11.4	3.7	135	144	4.4	3.6	10.6	12.4	5.9	2.5	.	4	7.9	6.9	98	.	.	115	60	27	122	37	17.1	620	153	11	12	48	0.8
123102	1	0	81.2	10.2	1.2	1	1.5	1.5	72	72	72	3.7	4.8	2.6	300	240	.	.	125	54	10.3	3.8	133	140	6.6	4.3	10.7	12.3	4.7	2.8	.	4.8	6.6	8.2	.	7.8	.	167	.	32	204	102	40.1	572	180	11	12	25	0.7
123102	1	1	81.2	10.2	1.2	1	1.5	1.5	72	72	72	3.7	4.8	2.6	300	240	.	.	125	54	10.3	3.8	133	140	6.6	4.3	10.7	12.3	4.7	2.8	.	4.8	6.6	8.2	.	7.8	.	167	.	32	204	102	40.1	572	180	11	12	25	0.7
123103	0	0	.	.	.	.	.	.	.	.	.	.	.	.	.	.	.	.	.	.	.	.	.	.	.	.	.	.	.	.	.	.	.	.	.	.	.	.	.	.	.	.	.	.	.	.	.	.	.
123103	0	1	.	.	.	.	.	.	.	.	.	.	.	.	.	.	.	.	.	.	.	.	.	.	.	.	.	.	.	.	.	.	.	.	.	.	.	.	.	.	.	.	.	.	.	.	.	.	.
123104	1	0	64.3	11.9	1.1	1.5	1.9	1.8	47.5	47.5	47.5	2.7	2.8	1.2	320	240	.	.	117	27	8.5	2.5	135	139	6.8	3.6	10.6	11.7	3.9	1.8	.	4.3	5.1	6.4	121	.	.	140	57	56	101	28	12.2	499	163	6	10	17	0.6
123104	1	1	64.3	11.9	1.1	1.5	1.9	1.8	47.5	47.5	47.5	2.7	2.8	1.2	320	240	.	.	117	27	8.5	2.5	135	139	6.8	3.6	10.6	11.7	3.9	1.8	.	4.3	5.1	6.4	121	.	.	140	57	56	101	28	12.2	499	163	6	10	17	0.6
123105	0	0	72.8	10.4	0.8	1.3	1.3	1.4	70.5	70	70	2.5	1	1	300	240	.	.	105	33	8.4	3	137	140	5	3.4	9.5	11.7	5.6	2.7	.	4	7.3	7.4	.	7.6	6	180	.	28	199	44	12.7	44	228	16	23	216	1.2
123105	0	1	72.8	10.4	0.8	1.3	1.3	1.4	70.5	70	70	2.5	1	1	300	240	.	.	105	33	8.4	3	137	140	5	3.4	9.5	11.7	5.6	2.7	.	4	7.3	7.4	.	7.6	6	180	.	28	199	44	12.7	44	228	16	23	216	1.2
123106	0	0	71.8	10.2	1	1.4	1.4	1.2	81	80.5	81	4.2	5.7	4.7	300	240	.	.	133	52	10.8	5.1	135	137	6.4	4.3	10.1	11.9	1.1	1.8	.	5.1	5.8	6.5	139	7.1	6	176	75	32	434	76	27	395	199	10	13	24	0.9
123106	0	1	71.8	10.2	1	1.4	1.4	1.2	81	80.5	81	4.2	5.7	4.7	300	240	.	.	133	52	10.8	5.1	135	137	6.4	4.3	10.1	11.9	1.1	1.8	.	5.1	5.8	6.5	139	7.1	6	176	75	32	434	76	27	395	199	10	13	24	0.9
123107	1	0	.	.	.	.	.	.	.	.	.	.	.	.	.	.	.	.	.	.	.	.	.	.	.	.	.	.	.	.	.	.	.	.	.	.	.	.	.	.	.	.	.	.	.	.	.	.	.
123107	1	1	.	.	.	.	.	.	.	.	.	.	.	.	.	.	.	.	.	.	.	.	.	.	.	.	.	.	.	.	.	.	.	.	.	.	.	.	.	.	.	.	.	.	.	.	.	.	.
123108	1	0	.	.	.	.	.	.	.	.	.	.	.	.	.	.	.	.	.	.	.	.	.	.	.	.	.	.	.	.	.	.	.	.	.	.	.	.	.	.	.	.	.	.	.	.	.	.	.
123108	1	1	.	.	.	.	.	.	.	.	.	.	.	.	.	.	.	.	.	.	.	.	.	.	.	.	.	.	.	.	.	.	.	.	.	.	.	.	.	.	.	.	.	.	.	.	.	.	.
123109	1	0	.	.	.	.	.	.	.	.	.	.	.	.	.	.	.	.	.	.	.	.	.	.	.	.	.	.	.	.	.	.	.	.	.	.	.	.	.	.	.	.	.	.	.	.	.	.	.
123109	1	1	.	.	.	.	.	.	.	.	.	.	.	.	.	.	.	.	.	.	.	.	.	.	.	.	.	.	.	.	.	.	.	.	.	.	.	.	.	.	.	.	.	.	.	.	.	.	.
123110	0	0	76	11.9	1.3	1.3	1.4	1.3	70.8	71.5	71.5	2	3.4	2.5	300	210	.	.	188	60	11.3	4.6	138	140	4.6	3.6	10.7	12.1	4.3	2.2	.	5	7	6.2	85	.	.	.	.	.	.	67	.	.	.	.	.	.	.
123110	0	1	76	11.9	1.3	1.3	1.4	1.3	70.8	71.5	71.5	2	3.4	2.5	300	210	.	.	188	60	11.3	4.6	138	140	4.6	3.6	10.7	12.1	4.3	2.2	.	5	7	6.2	85	.	.	.	.	.	.	67	.	.	.	.	.	.	.
123111	0	0	61	10.9	1.5	1.4	1.9	1.7	58.5	58	58	3	4.7	2.7	350	240	.	.	186	48	10.4	3.6	140	144	6.1	3.9	10.4	12.3	4.7	2.9	.	4.8	6.3	5.4	120	.	.	163	78	58	66	30	11	433	193	10	13	14	1
123111	0	1	61	10.9	1.5	1.4	1.9	1.7	58.5	58	58	3	4.7	2.7	350	240	.	.	186	48	10.4	3.6	140	144	6.1	3.9	10.4	12.3	4.7	2.9	.	4.8	6.3	5.4	120	.	.	163	78	58	66	30	11	433	193	10	13	14	1
123112	0	0	57.4	11.3	1.8	1.8	1.6	1.7	50.5	50	49.5	2	2.2	2.5	300	240	.	.	182	43	7.1	2.1	140	140	4.8	4.1	10.4	12.5	6.4	1.7	.	4.2	6.7	5.8	84	.	.	114	59	33	85	34	16.5	446	146	11	11	33	0.6
123112	0	1	57.4	11.3	1.8	1.8	1.6	1.7	50.5	50	49.5	2	2.2	2.5	300	240	.	.	182	43	7.1	2.1	140	140	4.8	4.1	10.4	12.5	6.4	1.7	.	4.2	6.7	5.8	84	.	.	114	59	33	85	34	16.5	446	146	11	11	33	0.6
123113	1	0	.	.	.	.	.	.	.	.	.	.	.	.	.	.	.	.	.	.	.	.	.	.	.	.	.	.	.	.	.	.	.	.	.	.	.	.	.	.	.	.	.	.	.	.	.	.	.
123113	1	1	.	.	.	.	.	.	.	.	.	.	.	.	.	.	.	.	.	.	.	.	.	.	.	.	.	.	.	.	.	.	.	.	.	.	.	.	.	.	.	.	.	.	.	.	.	.	.
123114	0	0	74.4	9.5	0.8	1.7	1.4	1.4	63.5	63.5	63.5	1.7	1.5	2.5	250	210	.	.	116	34	12.2	4.2	137	140	6	4	10.4	11.6	3.7	2.5	.	4.4	7.6	6.2	84	.	.	139	.	49	115	109	43.1	582	179	10	9	36	0.5
123114	0	1	74.4	9.5	0.8	1.7	1.4	1.4	63.5	63.5	63.5	1.7	1.5	2.5	250	210	.	.	116	34	12.2	4.2	137	140	6	4	10.4	11.6	3.7	2.5	.	4.4	7.6	6.2	84	.	.	139	.	49	115	109	43.1	582	179	10	9	36	0.5
123115	0	0	76.1	9.6	1.3	1	1	1.4	84.5	83.5	83.5	3.2	2	1.5	250	240	.	.	189	60	8.6	3.4	133	136	5.7	4.6	10.6	12.3	5.3	3.2	.	4.6	6	5.9	.	5.8	6	138	64	29	.	47	20.4	362	163	13	13	.	0.5
123115	0	1	76.1	9.6	1.3	1	1	1.4	84.5	83.5	83.5	3.2	2	1.5	250	240	.	.	189	60	8.6	3.4	133	136	5.7	4.6	10.6	12.3	5.3	3.2	.	4.6	6	5.9	.	5.8	6	138	64	29	.	47	20.4	362	163	13	13	.	0.5
123116	1	0	55.9	11.2	1	1.3	1.3	1.3	88.5	88	87	3	4.5	3	300	240	23	26.1	141	49	7.6	3.2	126	135	5	4.2	10.9	11.6	6	3.6	.	4.2	5.5	6.4	138	.	.	133	71	37	257	57	25.4	389	159	9	13	26	0.5
123116	1	1	55.9	11.2	1	1.3	1.3	1.3	88.5	88	87	3	4.5	3	300	240	23	26.1	141	49	7.6	3.2	126	135	5	4.2	10.9	11.6	6	3.6	.	4.2	5.5	6.4	138	.	.	133	71	37	257	57	25.4	389	159	9	13	26	0.5
123117	1	0	60.5	12	1.4	1.4	1.4	1.5	64.5	64	64	3	4.7	3	300	240	.	.	187	56	12.5	4.8	140	141	5.1	3.5	10.2	10.8	6.4	2.4	.	4.5	7.1	6.5	.	8.1	6	97	50	34	59	56	32.9	171	120	17	15	10	1.2
123117	1	1	60.5	12	1.4	1.4	1.4	1.5	64.5	64	64	3	4.7	3	300	240	.	.	187	56	12.5	4.8	140	141	5.1	3.5	10.2	10.8	6.4	2.4	.	4.5	7.1	6.5	.	8.1	6	97	50	34	59	56	32.9	171	120	17	15	10	1.2
123118	0	0	88.4	11.4	0.7	1.4	1.4	1.2	86	82.5	80	3.2	4	3.5	300	240	.	.	98	36	9.6	4.3	133	139	6.2	4.3	10.7	11.9	2.2	2.3	.	4.6	6.9	7.9	140	6.4	6	.	113	27	204	50	23.1	396	153	10	11	71	0.5
123118	0	1	88.4	11.4	0.7	1.4	1.4	1.2	86	82.5	80	3.2	4	3.5	300	240	.	.	98	36	9.6	4.3	133	139	6.2	4.3	10.7	11.9	2.2	2.3	.	4.6	6.9	7.9	140	6.4	6	.	113	27	204	50	23.1	396	153	10	11	71	0.5
123119	1	0	78.5	11.4	1.5	1.7	1.9	1.7	62	62	63	3.5	4.3	2.5	300	240	20.5	25.7	183	46	10	3.3	137	141	6.6	4.2	8	10.7	4.9	2.5	.	4.7	6.2	8	149	5.7	6	133	101	36	97	138	63.1	752	155	6	8	15	1.1
123119	1	1	78.5	11.4	1.5	1.7	1.9	1.7	62	62	63	3.5	4.3	2.5	300	240	20.5	25.7	183	46	10	3.3	137	141	6.6	4.2	8	10.7	4.9	2.5	.	4.7	6.2	8	149	5.7	6	133	101	36	97	138	63.1	752	155	6	8	15	1.1
123120	0	0	56	11.7	1.3	1.5	1.6	1.3	65.5	65.5	66	3.3	4.2	3.5	360	240	.	.	170	48	13.9	4.7	138	139	5.8	3.8	10.5	12	3.9	2.2	.	4.7	6	7.7	87	.	.	169	.	33	123	64	33.6	340	135	10	10	10	1.1
123120	0	1	56	11.7	1.3	1.5	1.6	1.3	65.5	65.5	66	3.3	4.2	3.5	360	240	.	.	170	48	13.9	4.7	138	139	5.8	3.8	10.5	12	3.9	2.2	.	4.7	6	7.7	87	.	.	169	.	33	123	64	33.6	340	135	10	10	10	1.1
123121	0	0	75.2	11.6	1.3	1.4	1.4	1.4	62.5	62	62.5	2.2	2.5	2.3	300	210	.	.	189	60	5.4	2.2	140	139	5.2	4	11.2	12	4	1.9	.	5	4.6	6.3	114	.	.	167	.	27	253	29	12	344	171	10	16	16	0.7
123121	0	0	75.2	11.6	1.3	1.4	1.4	1.4	62.5	62	62.5	2.2	2.5	2.3	300	210	.	.	189	60	5.4	2.2	140	139	5.2	4	11.2	12	4	1.9	.	5	4.6	6.3	114	.	.	167	.	27	253	29	12	344	171	10	16	16	0.7
123121	0	1	75.2	11.6	1.3	1.4	1.4	1.4	62.5	62	62.5	2.2	2.5	2.3	300	210	.	.	189	60	5.4	2.2	140	139	5.2	4	11.2	12	4	1.9	.	5	4.6	6.3	114	.	.	167	.	27	253	29	12	344	171	10	16	16	0.7
123121	0	1	75.2	11.6	1.3	1.4	1.4	1.4	62.5	62	62.5	2.2	2.5	2.3	300	210	.	.	189	60	5.4	2.2	140	139	5.2	4	11.2	12	4	1.9	.	5	4.6	6.3	114	.	.	167	.	27	253	29	12	344	171	10	16	16	0.7
123122	1	0	64	11.8	1	1.1	1.2	1.2	91.5	91.5	91.5	4.2	3	3.5	320	240	.	.	155	60	7.7	3.8	137	138	4.6	4.1	10.1	12.3	2.6	2.5	.	4.9	6.6	6.7	67	5.3	.	150	64	63	106	41	14.3	337	202	12	12	75	0.6
123122	1	1	64	11.8	1	1.1	1.2	1.2	91.5	91.5	91.5	4.2	3	3.5	320	240	.	.	155	60	7.7	3.8	137	138	4.6	4.1	10.1	12.3	2.6	2.5	.	4.9	6.6	6.7	67	5.3	.	150	64	63	106	41	14.3	337	202	12	12	75	0.6
123123	0	0	67.5	9.3	.	1.4	.	.	86	86	86	2.5	2	1.5	300	240	.	.	273	52	11.7	3.4	131	139	7.7	4.2	9.1	11.4	9	2.4	.	4.7	7.7	6.3	.	6.4	6	124	95	24	137	115	68.8	417	118	6	7	29	0.8
123123	0	1	67.5	9.3	.	1.4	.	.	86	86	86	2.5	2	1.5	300	240	.	.	273	52	11.7	3.4	131	139	7.7	4.2	9.1	11.4	9	2.4	.	4.7	7.7	6.3	.	6.4	6	124	95	24	137	115	68.8	417	118	6	7	29	0.8
123124	1	0	.	.	.	.	.	.	.	.	.	.	.	.	.	.	.	.	.	.	.	.	.	.	.	.	.	.	.	.	.	.	.	.	.	.	.	.	.	.	.	.	.	.	.	.	.	.	.
123124	1	1	.	.	.	.	.	.	.	.	.	.	.	.	.	.	.	.	.	.	.	.	.	.	.	.	.	.	.	.	.	.	.	.	.	.	.	.	.	.	.	.	.	.	.	.	.	.	.
123125	0	0	.	.	.	.	.	.	.	.	.	.	.	.	.	.	.	.	.	.	.	.	.	.	.	.	.	.	.	.	.	.	.	.	.	.	.	.	.	.	.	.	.	.	.	.	.	.	.
123125	0	1	.	.	.	.	.	.	.	.	.	.	.	.	.	.	.	.	.	.	.	.	.	.	.	.	.	.	.	.	.	.	.	.	.	.	.	.	.	.	.	.	.	.	.	.	.	.	.
124101	1	0	47.9	12	1	1.2	1.3	1.4	72	71.3	72.3	5.7	3	3.5	310	240	17.7	26.7	134	43	13.1	4.9	144	139	5.8	5	8.4	10.3	5.7	3.9	.	.	5.1	6.4	62	.	.	200	79	30	453	125	45	124	195	13	6	24	0.7
124101	1	1	47.9	12	1	1.2	1.3	1.4	72	71.3	72.3	5.7	3	3.5	310	240	17.7	26.7	134	43	13.1	4.9	144	139	5.8	5	8.4	10.3	5.7	3.9	.	.	5.1	6.4	62	.	.	200	79	30	453	125	45	124	195	13	6	24	0.7
124102	1	0	.	.	.	.	.	.	.	.	.	.	.	.	.	.	.	.	.	.	.	.	.	.	.	.	.	.	.	.	.	.	.	.	.	.	.	.	.	.	.	.	.	.	.	.	.	.	.
124102	1	1	.	.	.	.	.	.	.	.	.	.	.	.	.	.	.	.	.	.	.	.	.	.	.	.	.	.	.	.	.	.	.	.	.	.	.	.	.	.	.	.	.	.	.	.	.	.	.
124103	0	0	64.8	11.4	0.8	.	1.3	1.2	102	98	97.4	3.5	3.5	3.3	330	240	31	31	108	.	9.8	.	138	140	6.5	4.4	9	10	5.2	.	.	.	3.8	6.5	.	5.8	6	208	101	38	307	50	19	392	188	18	13	15	0.3
124103	0	1	64.8	11.4	0.8	.	1.3	1.2	102	98	97.4	3.5	3.5	3.3	330	240	31	31	108	.	9.8	.	138	140	6.5	4.4	9	10	5.2	.	.	.	3.8	6.5	.	5.8	6	208	101	38	307	50	19	392	188	18	13	15	0.3
124104	1	0	58.7	12.3	1.1	1.3	.	1.4	71.5	70.5	70.5	2.5	3	2.2	300	240	31	31	149	44	12.6	4.4	142	137	6.7	4.7	10.1	12.1	4.4	2.8	.	.	5.2	6.2	.	4.2	6	155	55	23	453	51	15	126	243	7	8	16	0.8
124104	1	1	58.7	12.3	1.1	1.3	.	1.4	71.5	70.5	70.5	2.5	3	2.2	300	240	31	31	149	44	12.6	4.4	142	137	6.7	4.7	10.1	12.1	4.4	2.8	.	.	5.2	6.2	.	4.2	6	155	55	23	453	51	15	126	243	7	8	16	0.8
124105	0	0	77.4	12.3	0.8	0.9	.	0.7	64.5	64.8	64.5	2.1	2	2.2	270	240	31	31	174	99	12.2	7.1	138	146	7.5	.	8.4	10.3	6.6	5	.	4.5	2.4	6	128	.	.	132	132	30	56	69	32	.	154	6	3	19	0.4
124105	0	1	77.4	12.3	0.8	0.9	.	0.7	64.5	64.8	64.5	2.1	2	2.2	270	240	31	31	174	99	12.2	7.1	138	146	7.5	.	8.4	10.3	6.6	5	.	4.5	2.4	6	128	.	.	132	132	30	56	69	32	.	154	6	3	19	0.4
125101	1	0	65.1	10.6	0.9	1	0.9	1	101	101	101	1.8	4.7	5.3	300	270	17.2	.	138	57	10.2	.	139	.	4.1	.	7.2	.	5.2	.	32	.	.	.	274	9.4	.	162	.	29	215	34	.	60	234	7	8	13	.
125101	1	1	65.1	10.6	0.9	1	0.9	1	101	101	101	1.8	4.7	5.3	300	270	17.2	.	138	57	10.2	.	139	.	4.1	.	7.2	.	5.2	.	32	.	.	.	274	9.4	.	162	.	29	215	34	.	60	234	7	8	13	.
125102	0	0	70.4	9.8	0.9	1.4	1.6	1.9	67.5	68.5	68	2.8	2.3	3.4	300	240	18.5	26.9	101	21	10.2	.	138	.	5.4	.	9.3	.	2.9	.	33	.	.	.	110	.	.	136	.	32	191	48	.	388	155	12	4	9	.
125102	0	1	70.4	9.8	0.9	1.4	1.6	1.9	67.5	68.5	68	2.8	2.3	3.4	300	240	18.5	26.9	101	21	10.2	.	138	.	5.4	.	9.3	.	2.9	.	33	.	.	.	110	.	.	136	.	32	191	48	.	388	155	12	4	9	.
125103	1	0	75.6	9.8	1.4	1.9	1.9	1.9	54	54	53	1.6	2.3	2.5	300	240	17.7	29.7	160	32	8.8	.	135	.	4.6	.	8.6	.	2.8	.	30	.	.	.	127	.	.	167	.	42	354	19	.	118	124	10	11	31	.
125103	1	1	75.6	9.8	1.4	1.9	1.9	1.9	54	54	53	1.6	2.3	2.5	300	240	17.7	29.7	160	32	8.8	.	135	.	4.6	.	8.6	.	2.8	.	30	.	.	.	127	.	.	167	.	42	354	19	.	118	124	10	11	31	.
128101	1	0	60.4	11.1	1.5	1.1	1	1.2	93	93.7	93.6	3.4	2.8	4.1	350	240	19	26.1	240	86	14.9	6.32	137	141	5.8	6	9.3	11	9	3.7	43	.	7.5	7.1	82	.	.	154	55	34	281	149	58	849	182	10	7	36	0.5
128101	1	1	60.4	11.1	1.5	1.1	1	1.2	93	93.7	93.6	3.4	2.8	4.1	350	240	19	26.1	240	86	14.9	6.32	137	141	5.8	6	9.3	11	9	3.7	43	.	7.5	7.1	82	.	.	154	55	34	281	149	58	849	182	10	7	36	0.5
128102	0	0	61.6	11.6	1.5	1.22	1.3	1.3	82	79.5	80.5	4	4.5	5	400	240	20	25	230	82	11.24	4.4	139	138	5.6	4.4	9.5	10.6	9	4	46	.	5.5	7.4	71	8	5.7	113	46	23	237	91	39.1	225.2	165	27	15	78	0.4
128102	0	1	61.6	11.6	1.5	1.22	1.3	1.3	82	79.5	80.5	4	4.5	5	400	240	20	25	230	82	11.24	4.4	139	138	5.6	4.4	9.5	10.6	9	4	46	.	5.5	7.4	71	8	5.7	113	46	23	237	91	39.1	225.2	165	27	15	78	0.4
128103	1	0	78.7	7.9	0.9	1.5	.	1.2	62	62	62	2.7	2.7	4.4	300	240	.	.	120	45	8.11	3.38	142	140	5.7	3.6	8.7	10.2	2.6	1.8	39	.	5.3	6.5	82	.	.	81	28	41	55	77	53.5	270	102	11	3	8	.
128103	1	1	78.7	7.9	0.9	1.5	.	1.2	62	62	62	2.7	2.7	4.4	300	240	.	.	120	45	8.11	3.38	142	140	5.7	3.6	8.7	10.2	2.6	1.8	39	.	5.3	6.5	82	.	.	81	28	41	55	77	53.5	270	102	11	3	8	.
128104	1	0	27.8	8.4	1.6	1.8	1.7	1.9	66	66.5	66	3.5	4.1	5.4	350	240	20	26	185	40	10.85	2.84	137	138	4.7	3.7	9.6	11	4.8	2.2	37	.	6.6	5.7	96	.	.	11.7	80	38	142	50	36.9	605.4	96	14	12	13	0.7
128104	1	1	27.8	8.4	1.6	1.8	1.7	1.9	66	66.5	66	3.5	4.1	5.4	350	240	20	26	185	40	10.85	2.84	137	138	4.7	3.7	9.6	11	4.8	2.2	37	.	6.6	5.7	96	.	.	11.7	80	38	142	50	36.9	605.4	96	14	12	13	0.7
128105	0	0	36.7	10.8	1.1	1.42	1.3	1.5	68	67.5	66	2.9	4.3	5.3	350	240	.	.	137	41	8.85	3.42	132	138	5.8	4	9.3	10.1	4.9	2.4	31	.	4.3	6.8	85	.	.	96	46	32	90	57	30.15	242	134	13	20	148	.
128105	0	1	36.7	10.8	1.1	1.42	1.3	1.5	68	67.5	66	2.9	4.3	5.3	350	240	.	.	137	41	8.85	3.42	132	138	5.8	4	9.3	10.1	4.9	2.4	31	.	4.3	6.8	85	.	.	96	46	32	90	57	30.15	242	134	13	20	148	.
128106	0	0	56.4	10.1	1.4	.	1.4	1.4	55	55	55	4.8	2.8	2.6	300	240	.	.	198	64	12.3	4.6	137	141	6.1	3.4	8.8	9.3	6.5	2.1	41	.	6.8	6.2	65	.	.	83	48	21	48	79	37	671	149	7	9	34	.
128106	0	1	56.4	10.1	1.4	.	1.4	1.4	55	55	55	4.8	2.8	2.6	300	240	.	.	198	64	12.3	4.6	137	141	6.1	3.4	8.8	9.3	6.5	2.1	41	.	6.8	6.2	65	.	.	83	48	21	48	79	37	671	149	7	9	34	.
128107	0	0	70.8	12.4	0.8	1.4	0.8	1.5	71	70.5	69.5	2	2	1.7	350	240	.	.	99	26	8	2.62	140	139	5.7	3.3	9.1	9.6	3	1.7	39	.	6.3	6.7	99	.	.	212	142	51	191	92	62.12	351.2	105	10	8	44	.
128107	0	1	70.8	12.4	0.8	1.4	0.8	1.5	71	70.5	69.5	2	2	1.7	350	240	.	.	99	26	8	2.62	140	139	5.7	3.3	9.1	9.6	3	1.7	39	.	6.3	6.7	99	.	.	212	142	51	191	92	62.12	351.2	105	10	8	44	.
128108	1	0	66.5	11.9	0.94	1.5	1.2	1.5	61.5	61	60.5	2.9	2.9	3.7	350	240	.	.	115	35	8.39	3.64	138	137	6.4	4.6	8.9	10.7	6.5	2.9	36	.	4.3	7.3	118	.	.	294	155	29	609	101	45	266.5	159	27	15	10	.
128108	1	1	66.5	11.9	0.94	1.5	1.2	1.5	61.5	61	60.5	2.9	2.9	3.7	350	240	.	.	115	35	8.39	3.64	138	137	6.4	4.6	8.9	10.7	6.5	2.9	36	.	4.3	7.3	118	.	.	294	155	29	609	101	45	266.5	159	27	15	10	.
128109	1	0	88.6	9.5	1	1.7	1.9	1.7	52	52.5	52	2	2.3	0.7	300	240	.	.	126	25	7.1	1.9	144	142	5.5	3.7	8.2	10.7	1.9	1.1	35	.	4.8	6.5	80	.	.	178	106	36	118	72	32.5	629.8	157	14	13	10	0.3
128109	1	1	88.6	9.5	1	1.7	1.9	1.7	52	52.5	52	2	2.3	0.7	300	240	.	.	126	25	7.1	1.9	144	142	5.5	3.7	8.2	10.7	1.9	1.1	35	.	4.8	6.5	80	.	.	178	106	36	118	72	32.5	629.8	157	14	13	10	0.3
128110	0	0	71.5	11.3	0.9	1.1	1.4	1.4	66.3	65.5	63.5	2.1	1.6	2	300	240	.	.	116	38	9.9	3.9	142	142	5	3.1	9.3	8.5	5.3	2.6	35	.	7	6	133	.	.	124	60	36	80	61	31.1	446	139	8	8	16	.
128110	0	1	71.5	11.3	0.9	1.1	1.4	1.4	66.3	65.5	63.5	2.1	1.6	2	300	240	.	.	116	38	9.9	3.9	142	142	5	3.1	9.3	8.5	5.3	2.6	35	.	7	6	133	.	.	124	60	36	80	61	31.1	446	139	8	8	16	.
128111	1	0	67.3	9.2	1.1	.	1.6	1.6	63	63	63	2.3	2.9	2.6	300	240	.	.	139	38	8.8	2.8	139	138	5.4	3.5	8.8	.	4.2	.	39	.	7.6	7.1	143	6.1	5.7	132	73	26	99	68	30.3	511	159	13	11	13	0.7
128111	1	1	67.3	9.2	1.1	.	1.6	1.6	63	63	63	2.3	2.9	2.6	300	240	.	.	139	38	8.8	2.8	139	138	5.4	3.5	8.8	.	4.2	.	39	.	7.6	7.1	143	6.1	5.7	132	73	26	99	68	30.3	511	159	13	11	13	0.7
128112	0	0	73.2	9.1	1.3	1.3	1.3	1.4	73.5	74	74	1.9	2.5	2.9	300	240	.	.	185	55	11.3	3.4	140	135	4.8	3.1	9.2	.	3.9	.	41	.	7.2	6.4	87	.	.	134	63	32	145	73	23.8	107.7	217	10	11	13	.
128112	0	1	73.2	9.1	1.3	1.3	1.3	1.4	73.5	74	74	1.9	2.5	2.9	300	240	.	.	185	55	11.3	3.4	140	135	4.8	3.1	9.2	.	3.9	.	41	.	7.2	6.4	87	.	.	134	63	32	145	73	23.8	107.7	217	10	11	13	.
128113	1	0	80.3	9.1	0.8	1.6	1.5	1.4	63.8	64	65.5	4.8	3	3.3	300	240	.	.	94	30	5	1.9	141	138	5	3.8	8.6	.	3.5	.	34	.	4.6	6.1	85	6.1	5.7	153	88	28	100	80	43.3	700.5	131	9	11	39	.
128113	1	1	80.3	9.1	0.8	1.6	1.5	1.4	63.8	64	65.5	4.8	3	3.3	300	240	.	.	94	30	5	1.9	141	138	5	3.8	8.6	.	3.5	.	34	.	4.6	6.1	85	6.1	5.7	153	88	28	100	80	43.3	700.5	131	9	11	39	.
128114	1	0	78.3	12.1	0.9	1.4	1.3	1.2	75	75	.	2.3	1.8	1.6	300	240	.	.	131	45	7.5	2.8	140	140	5.3	3.4	8.1	.	3.9	.	33	.	7.4	6.3	76	.	.	127	64	27	97	109	51.2	148.3	151	7	11	10	.
128114	1	1	78.3	12.1	0.9	1.4	1.3	1.2	75	75	.	2.3	1.8	1.6	300	240	.	.	131	45	7.5	2.8	140	140	5.3	3.4	8.1	.	3.9	.	33	.	7.4	6.3	76	.	.	127	64	27	97	109	51.2	148.3	151	7	11	10	.
128115	1	0	.	.	.	.	.	.	.	.	.	.	.	.	.	.	.	.	.	.	.	.	.	.	.	.	.	.	.	.	.	.	.	.	.	.	.	.	.	.	.	.	.	.	.	.	.	.	.
128115	1	1	.	.	.	.	.	.	.	.	.	.	.	.	.	.	.	.	.	.	.	.	.	.	.	.	.	.	.	.	.	.	.	.	.	.	.	.	.	.	.	.	.	.	.	.	.	.	.
128116	0	0	64	12	1	2	2	1.6	63.5	63.5	63.5	2.9	2.5	3.8	350	240	.	.	113	30	7.9	3.1	139	138	4.8	3.9	7.5	.	5.9	.	38	.	.	6.8	115	.	.	22.4	115	27	310	107	60.7	825.6	125	10	15	28	.
128116	0	1	64	12	1	2	2	1.6	63.5	63.5	63.5	2.9	2.5	3.8	350	240	.	.	113	30	7.9	3.1	139	138	4.8	3.9	7.5	.	5.9	.	38	.	.	6.8	115	.	.	22.4	115	27	310	107	60.7	825.6	125	10	15	28	.
128117	0	0	76.6	10.6	0.8	1.3	1.9	1.27	60.5	60.5	60.5	2	1.7	2.8	380	210	.	.	102	35	6.2	2.4	137	139	3.6	3.3	9.2	.	2.7	.	34	.	3.9	5.5	118	.	.	133	71	30	101	86	41.2	1332.5	148	12	17	17	.
128117	0	1	76.6	10.6	0.8	1.3	1.9	1.27	60.5	60.5	60.5	2	1.7	2.8	380	210	.	.	102	35	6.2	2.4	137	139	3.6	3.3	9.2	.	2.7	.	34	.	3.9	5.5	118	.	.	133	71	30	101	86	41.2	1332.5	148	12	17	17	.
128118	0	0	60.7	9.4	.	2.1	2.1	.	42	41	42	3.1	2.4	2.8	300	210	.	.	156	28	4.7	1.1	133	139	5	3.5	9.7	.	3.2	.	44	.	4.6	7	130	.	.	141	91	33	92	74	25.1	148.3	209	13	15	144	.
128118	0	1	60.7	9.4	.	2.1	2.1	.	42	41	42	3.1	2.4	2.8	300	210	.	.	156	28	4.7	1.1	133	139	5	3.5	9.7	.	3.2	.	44	.	4.6	7	130	.	.	141	91	33	92	74	25.1	148.3	209	13	15	144	.
128119	0	0	49.4	12.8	.	1.7	1.6	1.9	58.3	58.5	58.5	3.1	2.8	3	300	240	.	.	144	28	9.8	3	135	137	5.5	3.5	.	.	7.1	.	42	.	6.2	7.1	145	.	.	195	134	29	207	108	.	97	159	6	7	26	.
128119	0	1	49.4	12.8	.	1.7	1.6	1.9	58.3	58.5	58.5	3.1	2.8	3	300	240	.	.	144	28	9.8	3	135	137	5.5	3.5	.	.	7.1	.	42	.	6.2	7.1	145	.	.	195	134	29	207	108	.	97	159	6	7	26	.
128120	1	0	59.2	11.1	1.2	1.3	1.9	.	45	45	45	2.2	2.7	2.6	300	240	.	.	75	4	7.7	0.8	136	142	5.3	3	8.9	.	4.1	.	39	.	4.3	5.9	83	.	.	141	80	40	44	82	51.9	305.4	112	10	8	24	.
128120	1	1	59.2	11.1	1.2	1.3	1.9	.	45	45	45	2.2	2.7	2.6	300	240	.	.	75	4	7.7	0.8	136	142	5.3	3	8.9	.	4.1	.	39	.	4.3	5.9	83	.	.	141	80	40	44	82	51.9	305.4	112	10	8	24	.
128121	1	0	77.2	8.6	0.5	0.5	0.6	0.6	57.5	58	57.5	2.4	2.2	3	300	240	.	.	88	51	6	3.5	138	141	4.9	3.7	8.4	.	6.7	.	33	.	3.9	7.3	92	.	.	161	98	34	74	80	31	388.2	183	10	9	14	.
128121	1	1	77.2	8.6	0.5	0.5	0.6	0.6	57.5	58	57.5	2.4	2.2	3	300	240	.	.	88	51	6	3.5	138	141	4.9	3.7	8.4	.	6.7	.	33	.	3.9	7.3	92	.	.	161	98	34	74	80	31	388.2	183	10	9	14	.
128122	1	0	85.5	9.9	1.2	1.5	1.6	1.7	47	46	46	1.5	1.5	2	300	210	.	.	138	33	8	2.2	135	140	5.1	4	8.3	.	7.8	.	40	.	7.5	6.8	145	.	.	192	20	7	507	73	52.3	1969.9	99	10	15	15	.
128122	1	1	85.5	9.9	1.2	1.5	1.6	1.7	47	46	46	1.5	1.5	2	300	210	.	.	138	33	8	2.2	135	140	5.1	4	8.3	.	7.8	.	40	.	7.5	6.8	145	.	.	192	20	7	507	73	52.3	1969.9	99	10	15	15	.
128123	0	0	64.4	9	0.9	.	1.2	1.8	63	62	62.5	1.8	1.6	1.2	300	240	.	.	97	21	9.6	2.5	140	142	4.3	3.4	9.1	10.4	4	1.3	32	.	7	5.8	95	.	.	199	136	25	170	95	27.2	56	244	6	10	23	.
128123	0	1	64.4	9	0.9	.	1.2	1.8	63	62	62.5	1.8	1.6	1.2	300	240	.	.	97	21	9.6	2.5	140	142	4.3	3.4	9.1	10.4	4	1.3	32	.	7	5.8	95	.	.	199	136	25	170	95	27.2	56	244	6	10	23	.
128124	0	0	85.8	12	1.4	1.2	1.4	1.5	55	54	54	2.5	1.9	2.9	300	210	.	.	191	55	7.9	2.8	139	142	5	3	9.5	10.6	4.8	2	38	.	5.9	6.1	.	.	.	140	79	32	127	97	45	638	149	11	9	14	.
128124	0	1	85.8	12	1.4	1.2	1.4	1.5	55	54	54	2.5	1.9	2.9	300	210	.	.	191	55	7.9	2.8	139	142	5	3	9.5	10.6	4.8	2	38	.	5.9	6.1	.	.	.	140	79	32	127	97	45	638	149	11	9	14	.
128125	0	0	81.7	11.7	0.9	1.4	.	1.5	69	64	64	1	2.6	3.8	250	240	.	.	104	30	8.1	3	136	139	5.5	3.5	9.5	10.3	4.8	1.7	.	.	6.9	6.5	98	.	.	133	71	36	74	69	20.2	40.6	242	12	13	35	.
128125	0	1	81.7	11.7	0.9	1.4	.	1.5	69	64	64	1	2.6	3.8	250	240	.	.	104	30	8.1	3	136	139	5.5	3.5	9.5	10.3	4.8	1.7	.	.	6.9	6.5	98	.	.	133	71	36	74	69	20.2	40.6	242	12	13	35	.
128126	1	0	70.8	9	1.2	1.5	1.3	1.6	81.5	81	80	2.4	2.7	3.6	350	240	.	.	153	40	13.3	4.1	138	143	5.5	3.8	9.2	10.3	2.4	2	38	.	5.7	7.2	97	.	.	195	107	45	217	42	13	13.5	227	13	8	56	.
128126	1	1	70.8	9	1.2	1.5	1.3	1.6	81.5	81	80	2.4	2.7	3.6	350	240	.	.	153	40	13.3	4.1	138	143	5.5	3.8	9.2	10.3	2.4	2	38	.	5.7	7.2	97	.	.	195	107	45	217	42	13	13.5	227	13	8	56	.
128127	0	0	68.9	10.5	1	1.5	1.4	1.5	68	68	68	2.7	3.8	3.3	350	240	.	.	115	31	9.6	3.3	138	142	7.9	4.7	9.1	10.9	6.3	3.1	42	.	7.9	7.1	120	7	5.7	194	85	58	409	82	19	56	296	17	14	27	.
128127	0	1	68.9	10.5	1	1.5	1.4	1.5	68	68	68	2.7	3.8	3.3	350	240	.	.	115	31	9.6	3.3	138	142	7.9	4.7	9.1	10.9	6.3	3.1	42	.	7.9	7.1	120	7	5.7	194	85	58	409	82	19	56	296	17	14	27	.
128128	0	0	75.7	12.3	0.8	.	1.1	1.5	74	74	74	1.8	3.5	3.7	300	240	.	.	96	28	5.1	2	139	139	5.3	3.7	8.5	10.3	3.4	1.9	37	.	4.7	6.3	108	.	.	170	102	41	107	77	31.4	59	174	6	8	14	.
128128	0	1	75.7	12.3	0.8	.	1.1	1.5	74	74	74	1.8	3.5	3.7	300	240	.	.	96	28	5.1	2	139	139	5.3	3.7	8.5	10.3	3.4	1.9	37	.	4.7	6.3	108	.	.	170	102	41	107	77	31.4	59	174	6	8	14	.
129101	0	0	67.8	9.5	.	.	.	.	.	84	84	1.3	1.4	1.6	250	240	.	.	77	29	8.7	4	135	.	5.9	.	.	.	1.7	.	31	.	6.7	5.5	178	.	.	144	80	44	100	.	.	.	222	12	11	17	.
129101	0	1	67.8	9.5	.	.	.	.	.	84	84	1.3	1.4	1.6	250	240	.	.	77	29	8.7	4	135	.	5.9	.	.	.	1.7	.	31	.	6.7	5.5	178	.	.	144	80	44	100	.	.	.	222	12	11	17	.
129102	0	0	79.2	10.9	.	.	.	.	.	68.5	68.5	.	0.7	3	300	240	.	.	72	22	8.7	3	128	.	7.3	.	.	.	0.5	.	38	.	6.8	6.4	165	.	.	188	90	.	376	.	.	.	164	14	5	16	.
129102	0	1	79.2	10.9	.	.	.	.	.	68.5	68.5	.	0.7	3	300	240	.	.	72	22	8.7	3	128	.	7.3	.	.	.	0.5	.	38	.	6.8	6.4	165	.	.	188	90	.	376	.	.	.	164	14	5	16	.
129103	1	0	64.9	8.2	.	.	.	.	.	62	62	1.9	2.8	3.6	300	240	.	.	62	21	9.6	3.6	131	.	6.9	.	.	.	1	.	25	.	.	5.9	231	.	.	99	46	20	165	.	.	.	114	12	9	19	.
129103	1	1	64.9	8.2	.	.	.	.	.	62	62	1.9	2.8	3.6	300	240	.	.	62	21	9.6	3.6	131	.	6.9	.	.	.	1	.	25	.	.	5.9	231	.	.	99	46	20	165	.	.	.	114	12	9	19	.
129104	0	0	74.9	9	.	.	.	.	.	58.5	59	2.5	2.5	4	300	240	.	.	66	14	11.5	2.8	131	.	6.3	.	.	.	1.4	.	41	.	8.4	5.6	128	.	.	126	73	30	113	.	.	.	189	11	8	17	.
129104	0	1	74.9	9	.	.	.	.	.	58.5	59	2.5	2.5	4	300	240	.	.	66	14	11.5	2.8	131	.	6.3	.	.	.	1.4	.	41	.	8.4	5.6	128	.	.	126	73	30	113	.	.	.	189	11	8	17	.
129105	1	0	65.9	9.6	.	.	.	.	.	100	100	2.3	2.4	3.2	200	240	.	.	95	40	15.3	6.5	130	.	5.8	.	.	.	2.4	.	40	.	6.7	6	114	.	.	81	.	.	181	.	.	.	255	25	10	16	.
129105	1	1	65.9	9.6	.	.	.	.	.	100	100	2.3	2.4	3.2	200	240	.	.	95	40	15.3	6.5	130	.	5.8	.	.	.	2.4	.	40	.	6.7	6	114	.	.	81	.	.	181	.	.	.	255	25	10	16	.
129106	1	0	71.6	10.4	.	.	.	.	62.5	62.5	62.5	1.4	0.4	0.2	300	180	.	.	46	21	3.7	1.7	135	.	4.7	.	.	.	1.5	.	32	.	8.1	6.8	89	.	.	108	41	45	107	.	.	.	226	52	29	56	.
129106	1	1	71.6	10.4	.	.	.	.	62.5	62.5	62.5	1.4	0.4	0.2	300	180	.	.	46	21	3.7	1.7	135	.	4.7	.	.	.	1.5	.	32	.	8.1	6.8	89	.	.	108	41	45	107	.	.	.	226	52	29	56	.
129107	1	0	58.1	11.9	.	.	.	.	.	86	86	3.4	2.1	2.3	300	240	.	.	96	36	15	6.3	132	.	5.7	.	.	.	2.7	.	46	.	8.8	6.4	13.2	.	.	123	.	33	296	.	.	.	235	20	9	25	.
129107	1	1	58.1	11.9	.	.	.	.	.	86	86	3.4	2.1	2.3	300	240	.	.	96	36	15	6.3	132	.	5.7	.	.	.	2.7	.	46	.	8.8	6.4	13.2	.	.	123	.	33	296	.	.	.	235	20	9	25	.
129108	1	0	77.8	7.6	.	.	.	.	.	52.5	52.5	2.2	1.2	2.5	300	210	.	.	65	16	7.3	2	134	.	5.6	.	.	.	1.5	.	34	.	8.5	6	110	.	.	149	58	60	153	.	.	.	251	18	12	24	.
129108	1	1	77.8	7.6	.	.	.	.	.	52.5	52.5	2.2	1.2	2.5	300	210	.	.	65	16	7.3	2	134	.	5.6	.	.	.	1.5	.	34	.	8.5	6	110	.	.	149	58	60	153	.	.	.	251	18	12	24	.
129109	1	0	78.4	11.5	.	.	.	.	.	74	77	1.8	2.4	1	300	240	.	.	31	13	7.7	3.2	132	.	5	.	.	.	1.3	.	38	.	11.4	6.8	108	.	.	230	.	34	475	.	.	.	252	15	13	35	.
129109	1	1	78.4	11.5	.	.	.	.	.	74	77	1.8	2.4	1	300	240	.	.	31	13	7.7	3.2	132	.	5	.	.	.	1.3	.	38	.	11.4	6.8	108	.	.	230	.	34	475	.	.	.	252	15	13	35	.
129110	0	0	75.1	11.3	.	.	.	.	.	.	69	1.1	2.2	1	300	210	.	.	61	21	11.6	4.3	135	.	6	.	.	.	1.4	.	37	.	10.5	6.3	143	.	.	157	79	35	211	.	.	.	154	19	15	29	.
129110	0	1	75.1	11.3	.	.	.	.	.	.	69	1.1	2.2	1	300	210	.	.	61	21	11.6	4.3	135	.	6	.	.	.	1.4	.	37	.	10.5	6.3	143	.	.	157	79	35	211	.	.	.	154	19	15	29	.
129111	0	0	46.2	13.3	.	.	.	.	.	.	122	2.9	1.1	3.1	300	240	.	.	105	47	10	5.1	136	.	4.8	.	.	.	2.3	.	39	.	7.9	7.2	228	.	.	223	148	31	219	.	.	.	159	16	16	11	.
129111	0	1	46.2	13.3	.	.	.	.	.	.	122	2.9	1.1	3.1	300	240	.	.	105	47	10	5.1	136	.	4.8	.	.	.	2.3	.	39	.	7.9	7.2	228	.	.	223	148	31	219	.	.	.	159	16	16	11	.
129112	0	0	68.9	11.1	.	.	.	.	.	57	57	1.8	1.8	0.7	300	210	.	.	85	.	9.7	.	133	.	6.2	.	.	.	1.9	.	39	.	.	5.9	244	.	.	133	46	37	250	.	.	.	127	13	12	.	.
129112	0	1	68.9	11.1	.	.	.	.	.	57	57	1.8	1.8	0.7	300	210	.	.	85	.	9.7	.	133	.	6.2	.	.	.	1.9	.	39	.	.	5.9	244	.	.	133	46	37	250	.	.	.	127	13	12	.	.
129113	1	0	38.2	11.3	.	.	.	.	.	67.5	67.5	0.3	0.2	2.5	320	270	.	.	99	25	15.9	4.4	146	.	5.5	.	.	.	1.5	.	41	.	9.3	6.9	85	.	.	186	106	35	223	.	.	.	176	34	20	17	.
129113	1	1	38.2	11.3	.	.	.	.	.	67.5	67.5	0.3	0.2	2.5	320	270	.	.	99	25	15.9	4.4	146	.	5.5	.	.	.	1.5	.	41	.	9.3	6.9	85	.	.	186	106	35	223	.	.	.	176	34	20	17	.
129114	1	0	77.9	11.4	.	.	.	.	.	74	74	2.6	1.3	2.5	300	210	.	.	77	24	11.1	4.4	130	.	3.9	.	.	.	1.4	.	41	.	7.1	5.8	140	.	.	261	168	49	218	.	.	.	181	12	12	87	.
129114	1	1	77.9	11.4	.	.	.	.	.	74	74	2.6	1.3	2.5	300	210	.	.	77	24	11.1	4.4	130	.	3.9	.	.	.	1.4	.	41	.	7.1	5.8	140	.	.	261	168	49	218	.	.	.	181	12	12	87	.
129115	1	0	79.7	10.5	.	.	.	.	.	64.5	64.5	0.1	0.9	2.6	250	180	.	.	69	29	6.8	3.2	133	.	5	.	.	.	1.9	.	39	.	8.2	6.4	101	.	.	166	73	38	225	.	.	.	167	18	16	46	.
129115	1	1	79.7	10.5	.	.	.	.	.	64.5	64.5	0.1	0.9	2.6	250	180	.	.	69	29	6.8	3.2	133	.	5	.	.	.	1.9	.	39	.	8.2	6.4	101	.	.	166	73	38	225	.	.	.	167	18	16	46	.
129116	0	0	60.2	12.5	.	.	.	.	.	67	66	2.9	2.2	3.2	300	240	.	.	92	21	11.8	4.4	136	.	5.7	.	.	.	2.6	.	43	.	8.9	7.2	95	.	.	136	.	31	450	.	.	.	213	14	28	20	0.3
129116	0	1	60.2	12.5	.	.	.	.	.	67	66	2.9	2.2	3.2	300	240	.	.	92	21	11.8	4.4	136	.	5.7	.	.	.	2.6	.	43	.	8.9	7.2	95	.	.	136	.	31	450	.	.	.	213	14	28	20	0.3
129117	0	0	52.8	10.5	.	.	.	.	.	113	113	.	4.4	0.3	320	180	.	.	62	24	11.1	4.6	131	.	4.5	.	.	.	2.5	.	40	.	6.4	6.8	216	.	.	99	32	24	214	.	.	.	145	23	9	82	.
129117	0	1	52.8	10.5	.	.	.	.	.	113	113	.	4.4	0.3	320	180	.	.	62	24	11.1	4.6	131	.	4.5	.	.	.	2.5	.	40	.	6.4	6.8	216	.	.	99	32	24	214	.	.	.	145	23	9	82	.
129118	0	0	79	9.1	.	.	.	.	.	47	47.5	1.8	1.7	2.2	300	210	.	.	109	44	6.9	2.9	134	.	5.2	.	.	.	2.3	.	33	.	6.7	6.2	91	.	.	167	75	68	117	.	.	.	254	49	44	17	.
129118	0	1	79	9.1	.	.	.	.	.	47	47.5	1.8	1.7	2.2	300	210	.	.	109	44	6.9	2.9	134	.	5.2	.	.	.	2.3	.	33	.	6.7	6.2	91	.	.	167	75	68	117	.	.	.	254	49	44	17	.
129119	1	0	67.9	12.6	.	.	.	1.3	81.5	81.5	81.5	4.1	4	2.7	300	240	.	.	75	25	10.7	3.7	14	.	5.5	.	.	.	1.8	.	41	.	4.7	5	58	5.6	.	116	61	24	151	.	.	.	195	14	21	11	.
129119	1	1	67.9	12.6	.	.	.	1.3	81.5	81.5	81.5	4.1	4	2.7	300	240	.	.	75	25	10.7	3.7	14	.	5.5	.	.	.	1.8	.	41	.	4.7	5	58	5.6	.	116	61	24	151	.	.	.	195	14	21	11	.
129120	0	0	72.1	11.2	.	.	.	1.6	42.5	44	44	2.9	3.5	4	300	240	.	.	82	23	7.3	2.6	137	.	6.6	.	.	.	3.1	.	33	.	5.4	5.7	166	.	.	164	.	69	144	46	.	.	143	16	18	5	.
129120	0	1	72.1	11.2	.	.	.	1.6	42.5	44	44	2.9	3.5	4	300	240	.	.	82	23	7.3	2.6	137	.	6.6	.	.	.	3.1	.	33	.	5.4	5.7	166	.	.	164	.	69	144	46	.	.	143	16	18	5	.
129121	0	0	74.2	10.6	.	.	.	0.8	44	43.5	43.5	1.6	1.6	1.4	200	240	.	.	106	54	11.4	6.5	141	.	7.2	.	.	.	1.7	.	36	.	3.7	5.6	16.9	.	.	131	.	155	55	.	.	.	145	18	16	6	.
129121	0	1	74.2	10.6	.	.	.	0.8	44	43.5	43.5	1.6	1.6	1.4	200	240	.	.	106	54	11.4	6.5	141	.	7.2	.	.	.	1.7	.	36	.	3.7	5.6	16.9	.	.	131	.	155	55	.	.	.	145	18	16	6	.
129122	1	0	67.8	11.2	.	.	.	1	56.5	56	56.5	1.7	2.1	2.8	250	240	.	.	68	29	6.8	3.3	136	.	5.2	.	.	.	2.2	.	27	.	5.9	6.2	81	.	.	131	.	27	102	.	.	.	102	21	16	.	.
129122	1	1	67.8	11.2	.	.	.	1	56.5	56	56.5	1.7	2.1	2.8	250	240	.	.	68	29	6.8	3.3	136	.	5.2	.	.	.	2.2	.	27	.	5.9	6.2	81	.	.	131	.	27	102	.	.	.	102	21	16	.	.
129123	1	0	62.2	11.8	.	.	.	1.4	57	58.5	58.5	2	1.9	4	300	240	.	.	51	16	7.6	3	137	.	5.6	.	.	.	1.1	.	55	.	6.2	5.8	9.6	.	.	128	.	34	158	.	.	.	274	15	15	79	.
129123	1	1	62.2	11.8	.	.	.	1.4	57	58.5	58.5	2	1.9	4	300	240	.	.	51	16	7.6	3	137	.	5.6	.	.	.	1.1	.	55	.	6.2	5.8	9.6	.	.	128	.	34	158	.	.	.	274	15	15	79	.
129124	0	0	69.9	11.8	.	.	.	1.1	61	61	61	1.6	2.2	2.7	300	240	.	.	68	27	11	5	141	.	4.8	.	.	.	1.8	.	42	.	6.5	6.9	8.2	.	.	133	.	21	309	.	.	.	227	15	19	.	.
129124	0	1	69.9	11.8	.	.	.	1.1	61	61	61	1.6	2.2	2.7	300	240	.	.	68	27	11	5	141	.	4.8	.	.	.	1.8	.	42	.	6.5	6.9	8.2	.	.	133	.	21	309	.	.	.	227	15	19	.	.
129125	0	0	75.7	10.6	.	.	.	1.1	76	74	74	2.3	2	2.1	250	210	.	.	62	25	8.4	4.1	141	.	5.4	.	.	.	2.4	.	36	.	6.3	5.9	157	.	.	137	.	28	229	.	.	.	127	9	18	94	.
129125	0	1	75.7	10.6	.	.	.	1.1	76	74	74	2.3	2	2.1	250	210	.	.	62	25	8.4	4.1	141	.	5.4	.	.	.	2.4	.	36	.	6.3	5.9	157	.	.	137	.	28	229	.	.	.	127	9	18	94	.
129126	1	0	77.6	12.9	.	.	.	0.9	51	51	51	3.7	2.5	1.6	200	240	.	.	85	42	6.2	3.4	142	.	6.5	.	.	.	2.6	.	42	.	6.2	6.2	90	.	.	141	.	56	94	.	.	.	200	20	23	35	.
129126	1	1	77.6	12.9	.	.	.	0.9	51	51	51	3.7	2.5	1.6	200	240	.	.	85	42	6.2	3.4	142	.	6.5	.	.	.	2.6	.	42	.	6.2	6.2	90	.	.	141	.	56	94	.	.	.	200	20	23	35	.
129127	0	0	86.5	10.1	.	.	.	1.3	76.5	76.5	76.5	3.2	1.8	2.6	500	240	.	.	56	18	9.1	2.9	134	.	6.8	.	.	.	0.9	.	38	.	.	6.4	101	.	.	147	.	54	105	.	.	.	369	15	34	96	.
129127	0	1	86.5	10.1	.	.	.	1.3	76.5	76.5	76.5	3.2	1.8	2.6	500	240	.	.	56	18	9.1	2.9	134	.	6.8	.	.	.	0.9	.	38	.	.	6.4	101	.	.	147	.	54	105	.	.	.	369	15	34	96	.
129128	1	0	84.2	11.3	.	.	.	1	63	63	63	3.9	2.8	1.3	200	210	.	.	87	37	.	32	14	.	4.7	.	6.01	.	8.7	.	37	.	6.2	5.7	129	.	.	199	.	58	109	.	.	.	302	9	24	5	.
129128	1	1	84.2	11.3	.	.	.	1	63	63	63	3.9	2.8	1.3	200	210	.	.	87	37	.	32	14	.	4.7	.	6.01	.	8.7	.	37	.	6.2	5.7	129	.	.	199	.	58	109	.	.	.	302	9	24	5	.
129129	1	0	57.1	11.3	.	.	.	1.4	50.5	50.5	50.5	2.9	1.9	2.2	300	210	.	.	76	23	12	3.9	139	.	6.2	.	.	.	1.9	.	48	.	6.1	6.6	81	.	.	126	.	.	121	.	.	.	355	19	22	5	.
129129	1	1	57.1	11.3	.	.	.	1.4	50.5	50.5	50.5	2.9	1.9	2.2	300	210	.	.	76	23	12	3.9	139	.	6.2	.	.	.	1.9	.	48	.	6.1	6.6	81	.	.	126	.	.	121	.	.	.	355	19	22	5	.
129130	0	0	.	.	.	.	.	.	.	.	.	.	.	.	.	.	.	.	.	.	.	.	.	.	.	.	.	.	.	.	.	.	.	.	.	.	.	.	.	.	.	.	.	.	.	.	.	.	.
129130	0	1	.	.	.	.	.	.	.	.	.	.	.	.	.	.	.	.	.	.	.	.	.	.	.	.	.	.	.	.	.	.	.	.	.	.	.	.	.	.	.	.	.	.	.	.	.	.	.
129131	1	0	62.1	9.6	.	.	.	.	.	.	73.5	1.6	1.8	1.6	250	220	.	.	62	30	17	8.9	145	.	6.2	.	.	.	2.1	.	37	.	7.2	6.4	149	.	.	129	.	28	247	.	.	.	278	12	11	11	.
129131	1	1	62.1	9.6	.	.	.	.	.	.	73.5	1.6	1.8	1.6	250	220	.	.	62	30	17	8.9	145	.	6.2	.	.	.	2.1	.	37	.	7.2	6.4	149	.	.	129	.	28	247	.	.	.	278	12	11	11	.
129132	0	0	49	10	.	.	.	.	.	.	87.5	2.5	4.2	3	300	240	.	.	80	2.8	10.7	4.3	140	.	4.6	.	.	.	2.6	.	42	.	9.7	7.4	95	.	.	167	.	21	575	.	.	.	194	16	13	24	0.6
129132	0	1	49	10	.	.	.	.	.	.	87.5	2.5	4.2	3	300	240	.	.	80	2.8	10.7	4.3	140	.	4.6	.	.	.	2.6	.	42	.	9.7	7.4	95	.	.	167	.	21	575	.	.	.	194	16	13	24	0.6
130101	1	0	73.5	11.8	0.7	.	1.3	1.4	58.5	58.5	58.5	2.1	2.6	2.7	320	3.3	23.9	26.8	93	21	7.38	2.3	147	141	5.8	3.5	.	1.3	8.1	.	31	.	5.2	6.4	67	5.8	5.6	147	91	37	97	39	15.6	64	177	9	7	15	0.26
130101	1	1	73.5	11.8	0.7	.	1.3	1.4	58.5	58.5	58.5	2.1	2.6	2.7	320	3.3	23.9	26.8	93	21	7.38	2.3	147	141	5.8	3.5	.	1.3	8.1	.	31	.	5.2	6.4	67	5.8	5.6	147	91	37	97	39	15.6	64	177	9	7	15	0.26
130102	0	0	64.5	8	.	.	.	1.1	.	91	91	1.3	2.7	3	300	4	23.7	24.9	97	31	4.6	1.8	134	140	4.9	3.5	8.4	.	2	.	29	.	4.7	6.9	131	6.2	6.1	97	37	28	161	159	64	335	176	7	7	28	0.3
130102	0	1	64.5	8	.	.	.	1.1	.	91	91	1.3	2.7	3	300	4	23.7	24.9	97	31	4.6	1.8	134	140	4.9	3.5	8.4	.	2	.	29	.	4.7	6.9	131	6.2	6.1	97	37	28	161	159	64	335	176	7	7	28	0.3
130103	1	0	63.3	10.4	0.4	.	.	0.3	.	.	92	0.1	0	0	250	3.3	20.8	26.8	104	75	17.1	12.5	146	142	5.2	2.9	.	1.3	6	.	29	.	8.1	6.1	94	6.2	6.1	152	91	24	187	59	24.9	408	168	5	5	16	0.3
130103	1	1	63.3	10.4	0.4	.	.	0.3	.	.	92	0.1	0	0	250	3.3	20.8	26.8	104	75	17.1	12.5	146	142	5.2	2.9	.	1.3	6	.	29	.	8.1	6.1	94	6.2	6.1	152	91	24	187	59	24.9	408	168	5	5	16	0.3
130104	0	0	70.8	11.1	0.9	.	1	1.8	52	52	52	0.4	0.9	1.2	300	3.5	23.4	27.2	101	19	7.5	1.9	143	140	4.7	2.8	.	1.2	6.6	.	.	.	4.8	6.4	81	5.8	6.1	121	58	39	121	54	23.2	341	165	6	8	14	0.2
130104	0	1	70.8	11.1	0.9	.	1	1.8	52	52	52	0.4	0.9	1.2	300	3.5	23.4	27.2	101	19	7.5	1.9	143	140	4.7	2.8	.	1.2	6.6	.	.	.	4.8	6.4	81	5.8	6.1	121	58	39	121	54	23.2	341	165	6	8	14	0.2
130105	0	0	67.1	9.6	0.7	1.7	.	1.2	93	93	95.5	0.8	2	2.7	150	4	20.6	26.3	95	33	7	2.69	136	138	5.5	3.7	.	1.2	4.8	.	.	.	4.5	5.6	103	5.3	.	165	77	38	251	58	20.9	1051	196	11	13	15	0.12
130105	0	1	67.1	9.6	0.7	1.7	.	1.2	93	93	95.5	0.8	2	2.7	150	4	20.6	26.3	95	33	7	2.69	136	138	5.5	3.7	.	1.2	4.8	.	.	.	4.5	5.6	103	5.3	.	165	77	38	251	58	20.9	1051	196	11	13	15	0.12
130106	1	0	78	9.5	0.8	1.4	1.4	1.5	71	71	71	3.5	3.5	2.3	300	3.3	18.6	22.3	100	29	7.1	2.3	141	139	5.4	5	.	1.1	2.6	.	.	.	3.5	6.1	131	5.2	6.1	151	43	28	401	39	10.6	260	260.7	7	10	14	0.1
130106	1	1	78	9.5	0.8	1.4	1.4	1.5	71	71	71	3.5	3.5	2.3	300	3.3	18.6	22.3	100	29	7.1	2.3	141	139	5.4	5	.	1.1	2.6	.	.	.	3.5	6.1	131	5.2	6.1	151	43	28	401	39	10.6	260	260.7	7	10	14	0.1
130107	0	0	69.5	11.7	1.1	1.3	.	1.5	93	93	97.5	7.7	9.5	7.3	280	4.5	18.5	28	134	35	10.4	3.5	137	138	5.3	3.1	.	1.1	6.7	.	30	.	5.8	6.1	194	6.5	6.1	141	62	61	88	73	30.9	790	167	10	7	37	0.2
130107	0	1	69.5	11.7	1.1	1.3	.	1.5	93	93	97.5	7.7	9.5	7.3	280	4.5	18.5	28	134	35	10.4	3.5	137	138	5.3	3.1	.	1.1	6.7	.	30	.	5.8	6.1	194	6.5	6.1	141	62	61	88	73	30.9	790	167	10	7	37	0.2
130108	1	0	71.8	9.7	1	1.3	.	1.4	73	73	72	2.8	3.8	3.6	320	4	27	28	137	42	9.6	3.3	141	140	5.9	5.7	.	1.1	6	.	30	.	6.2	6.4	150	6.2	6.1	119	70	36	63	17	4.8	6	251	10	17	36	0.1
130108	1	1	71.8	9.7	1	1.3	.	1.4	73	73	72	2.8	3.8	3.6	320	4	27	28	137	42	9.6	3.3	141	140	5.9	5.7	.	1.1	6	.	30	.	6.2	6.4	150	6.2	6.1	119	70	36	63	17	4.8	6	251	10	17	36	0.1
130109	1	0	81.8	10.5	1.6	.	.	1.7	60.8	60.8	60	0.8	0.8	1.8	270	3.3	.	.	194	41	6.7	.	140	.	5.1	.	.	.	5.4	.	32	.	3.2	6.2	84	5.9	6.1	151	90	44	87	86	42	1531	145	16	15	25	0.24
130109	1	1	81.8	10.5	1.6	.	.	1.7	60.8	60.8	60	0.8	0.8	1.8	270	3.3	.	.	194	41	6.7	.	140	.	5.1	.	.	.	5.4	.	32	.	3.2	6.2	84	5.9	6.1	151	90	44	87	86	42	1531	145	16	15	25	0.24
130110	0	0	73.8	12.5	1.4	1.3	.	.	65	65	65	2.4	1.4	1.9	300	3	.	.	100	2	8.8	.	143	.	5.3	.	.	.	6.6	.	32	.	4.3	4.3	124	5	6.1	188	125	45	89	48	16.6	240	205	11	7	38	0.21
130110	0	1	73.8	12.5	1.4	1.3	.	.	65	65	65	2.4	1.4	1.9	300	3	.	.	100	2	8.8	.	143	.	5.3	.	.	.	6.6	.	32	.	4.3	4.3	124	5	6.1	188	125	45	89	48	16.6	240	205	11	7	38	0.21
130111	0	0	71.7	9.8	2.4	1.9	.	2.9	83.5	83.5	83.5	5	5.8	2	320	4.3	17.3	27.2	211	21	12.7	1.7	144	144	5.9	2.5	.	1.4	8.4	.	34	.	7.2	6.3	129	7.2	6.1	95	29	36	152	111	38.5	795	204	16	11	212	0.2
130111	0	1	71.7	9.8	2.4	1.9	.	2.9	83.5	83.5	83.5	5	5.8	2	320	4.3	17.3	27.2	211	21	12.7	1.7	144	144	5.9	2.5	.	1.4	8.4	.	34	.	7.2	6.3	129	7.2	6.1	95	29	36	152	111	38.5	795	204	16	11	212	0.2
130112	1	0	77.8	.	.	.	.	.	.	.	.	.	.	.	.	.	.	.	.	.	.	.	.	.	.	.	.	.	.	.	.	.	.	.	.	.	.	.	.	.	.	.	.	.	.	.	.	.	.
130112	1	1	77.8	.	.	.	.	.	.	.	.	.	.	.	.	.	.	.	.	.	.	.	.	.	.	.	.	.	.	.	.	.	.	.	.	.	.	.	.	.	.	.	.	.	.	.	.	.	.
130113	1	0	52.6	13.3	1.1	.	.	1.4	64	65	65.5	1.8	2.6	4.3	300	240	25.2	29.1	152	47	12.5	4.6	140	139	5.6	3.6	.	2.49	2.8	1.9	37	4.4	6.7	6.7	128	6.1	6.1	182	118	36	138	71	28.1	9	274	18	14	10	0.2
130113	1	1	52.6	13.3	1.1	.	.	1.4	64	65	65.5	1.8	2.6	4.3	300	240	25.2	29.1	152	47	12.5	4.6	140	139	5.6	3.6	.	2.49	2.8	1.9	37	4.4	6.7	6.7	128	6.1	6.1	182	118	36	138	71	28.1	9	274	18	14	10	0.2
130114	0	0	47.7	12.4	1	.	.	1.1	136	136	135	2.2	2.9	4.3	320	270	20.4	25.1	153	57	11.5	4.7	138	138	5.7	3.8	.	2.4	5	3.4	39	4.5	7.7	6.7	9.1	6	6.1	186	81	37	339	60	20	199	212	19	15	31	0.3
130114	0	1	47.7	12.4	1	.	.	1.1	136	136	135	2.2	2.9	4.3	320	270	20.4	25.1	153	57	11.5	4.7	138	138	5.7	3.8	.	2.4	5	3.4	39	4.5	7.7	6.7	9.1	6	6.1	186	81	37	339	60	20	199	212	19	15	31	0.3
130115	1	0	78	10	0.9	1.2	.	1.4	58.5	58.5	58.5	1.2	0.6	1.4	300	210	22.8	26.4	119	34	7.9	2.6	145	141	4.6	3.1	.	2.3	5.4	2	35	3.7	7	5.9	87	5.4	6.1	150	72	59	94	79	370	451	151	14	17	13	0.4
130115	1	1	78	10	0.9	1.2	.	1.4	58.5	58.5	58.5	1.2	0.6	1.4	300	210	22.8	26.4	119	34	7.9	2.6	145	141	4.6	3.1	.	2.3	5.4	2	35	3.7	7	5.9	87	5.4	6.1	150	72	59	94	79	370	451	151	14	17	13	0.4
130116	1	0	85.1	10.8	0.8	.	.	0.9	90.5	90.5	91.5	4.2	4.2	5.7	300	180	22.3	26.8	142	64	10	4.8	141	140	5.8	4.1	8.8	10	5.5	3.6	35	3.7	5.9	6.5	108	5.6	6.1	221	145	43	164	66	27	195	173	10	14	25	0.2
130116	1	1	85.1	10.8	0.8	.	.	0.9	90.5	90.5	91.5	4.2	4.2	5.7	300	180	22.3	26.8	142	64	10	4.8	141	140	5.8	4.1	8.8	10	5.5	3.6	35	3.7	5.9	6.5	108	5.6	6.1	221	145	43	164	66	27	195	173	10	14	25	0.2
130117	0	0	72.6	11.7	0.9	1.5	.	1.4	70	70	70	1.4	1.4	3	320	240	23.9	29.6	122	35	11	3.7	142	140	5.2	3.6	.	2.5	5.3	2.8	36	4.3	6.4	6.9	99	6	6.1	125	5.1	37	183	76	29.7	121	181	16	13	67	0.3
130117	0	1	72.6	11.7	0.9	1.5	.	1.4	70	70	70	1.4	1.4	3	320	240	23.9	29.6	122	35	11	3.7	142	140	5.2	3.6	.	2.5	5.3	2.8	36	4.3	6.4	6.9	99	6	6.1	125	5.1	37	183	76	29.7	121	181	16	13	67	0.3
130118	0	0	50.3	10.7	1	.	.	1.4	68	68	69.5	1.8	2.3	3.1	320	240	18.2	24.4	125	34	8.3	2.7	133	138	5.9	3.7	.	2.5	6.3	2.4	35	3.9	5.6	6.7	82	5.4	6.1	115	30	40	224	92	19	30	343	14	17	10	0.2
130118	0	1	50.3	10.7	1	.	.	1.4	68	68	69.5	1.8	2.3	3.1	320	240	18.2	24.4	125	34	8.3	2.7	133	138	5.9	3.7	.	2.5	6.3	2.4	35	3.9	5.6	6.7	82	5.4	6.1	115	30	40	224	92	19	30	343	14	17	10	0.2
130119	0	0	57.8	13.2	1.3	.	.	1.3	74.5	74.5	74.5	2.4	2.6	4.4	300	270	21.9	27.7	125	42	10.2	3.9	140	142	5	3.6	8.4	10	5	2.4	35	4.3	4.9	6.9	108	7.2	6.1	129	69	34	129	89	27.6	38	22.8	13	14	24	0.4
130119	0	1	57.8	13.2	1.3	.	.	1.3	74.5	74.5	74.5	2.4	2.6	4.4	300	270	21.9	27.7	125	42	10.2	3.9	140	142	5	3.6	8.4	10	5	2.4	35	4.3	4.9	6.9	108	7.2	6.1	129	69	34	129	89	27.6	38	22.8	13	14	24	0.4
130120	1	0	66.5	10.3	1	.	.	1.8	53.5	53	53	2.8	1.7	3.2	320	260	23.1	26.8	117	25	6.8	1.9	134	139	6.6	3.6	.	2.4	3.3	2.2	30	3.3	5.1	6.5	131	6.1	6.1	205	108	76	107	23	10.7	103.9	152	7	10	24	0.3
130120	1	1	66.5	10.3	1	.	.	1.8	53.5	53	53	2.8	1.7	3.2	320	260	23.1	26.8	117	25	6.8	1.9	134	139	6.6	3.6	.	2.4	3.3	2.2	30	3.3	5.1	6.5	131	6.1	6.1	205	108	76	107	23	10.7	103.9	152	7	10	24	0.3
130121	1	0	72	11.4	0.8	.	.	1.3	.	75	75	2	2	3.3	320	240	.	.	111	36	8.1	3.3	140	140	6.5	4.3	.	2.5	5.1	2.8	30	3.3	5.2	6.2	87	5.6	6.1	141	69	42	148	573	28.8	227	140	12	57	26	0.2
130121	1	1	72	11.4	0.8	.	.	1.3	.	75	75	2	2	3.3	320	240	.	.	111	36	8.1	3.3	140	140	6.5	4.3	.	2.5	5.1	2.8	30	3.3	5.2	6.2	87	5.6	6.1	141	69	42	148	573	28.8	227	140	12	57	26	0.2
130122	0	0	73.6	11.7	1.7	1.3	.	2.5	82.5	80.5	80.5	3.8	3.8	4	300	240	22.2	33.7	159	18	9.9	1.8	145	143	5	2.9	9.8	9.8	4.9	0.9	32	4	6.8	6.1	158	7.7	6.1	126	51	42	166	46	18.1	212	180	9	15	16	0.1
130122	0	1	73.6	11.7	1.7	1.3	.	2.5	82.5	80.5	80.5	3.8	3.8	4	300	240	22.2	33.7	159	18	9.9	1.8	145	143	5	2.9	9.8	9.8	4.9	0.9	32	4	6.8	6.1	158	7.7	6.1	126	51	42	166	46	18.1	212	180	9	15	16	0.1
130123	0	0	48.7	11.8	1.1	.	.	1.7	59.5	59.5	59.5	1.8	1.5	4.2	320	270	21	30.9	132	3.1	8.9	2.5	137	140	5.8	3.8	.	2.4	4.2	2.5	32	2.1	6.4	6.3	117	5.5	6.1	167	86	46	173	121	187	458	197	12	15	16	0.18
130123	0	1	48.7	11.8	1.1	.	.	1.7	59.5	59.5	59.5	1.8	1.5	4.2	320	270	21	30.9	132	3.1	8.9	2.5	137	140	5.8	3.8	.	2.4	4.2	2.5	32	2.1	6.4	6.3	117	5.5	6.1	167	86	46	173	121	187	458	197	12	15	16	0.18
130124	1	0	62.4	12.5	0.8	.	.	1.1	62	63	64	3.1	0.9	2.4	230	240	21.7	25	118	45	8.1	3.7	135	138	5.7	4.1	.	.	.	.	37	3.9	5.2	7.1	89	5.4	6.1	188	123	30	173	27	10.8	323	177	7	10	26	0.3
130124	1	1	62.4	12.5	0.8	.	.	1.1	62	63	64	3.1	0.9	2.4	230	240	21.7	25	118	45	8.1	3.7	135	138	5.7	4.1	.	.	.	.	37	3.9	5.2	7.1	89	5.4	6.1	188	123	30	173	27	10.8	323	177	7	10	26	0.3
130125	1	0	75.5	11.3	0.9	.	.	1.6	63.5	63.5	64	2.7	2.3	1.8	300	210	22	25.7	108	27	7.3	2.5	143	138	4.5	3.7	9.9	10.1	3.8	1.8	36	4.2	5.6	6.4	120	5.4	6.1	209	134	47	142	46	22	646	148	9	13	10	0.1
130125	1	1	75.5	11.3	0.9	.	.	1.6	63.5	63.5	64	2.7	2.3	1.8	300	210	22	25.7	108	27	7.3	2.5	143	138	4.5	3.7	9.9	10.1	3.8	1.8	36	4.2	5.6	6.4	120	5.4	6.1	209	134	47	142	46	22	646	148	9	13	10	0.1
130126	0	0	49.8	10.3	1	.	.	1.7	56.2	56.2	56.2	2	1.4	2.5	300	210	21.9	26	121	26	8.4	2.5	138	137	5.2	3.2	8.9	9.6	6.4	2.2	34	4.2	5.1	6.1	94	5.6	6.1	169	95	55	95	65	28.9	252	159	7	10	103	0.3
130126	0	1	49.8	10.3	1	.	.	1.7	56.2	56.2	56.2	2	1.4	2.5	300	210	21.9	26	121	26	8.4	2.5	138	137	5.2	3.2	8.9	9.6	6.4	2.2	34	4.2	5.1	6.1	94	5.6	6.1	169	95	55	95	65	28.9	252	159	7	10	103	0.3
130127	0	0	59	12.7	0.9	.	.	1.2	72	72	72	1.6	1.7	2.7	180	240	21.5	24	122	40	10.4	4.2	134	138	6.5	4.2	4.1	8.4	.	2.5	38	4	6.1	7.8	118	5.1	6.1	156	64	42	251	46	18	184	181	11	8	25	0.1
130127	0	1	59	12.7	0.9	.	.	1.2	72	72	72	1.6	1.7	2.7	180	240	21.5	24	122	40	10.4	4.2	134	138	6.5	4.2	4.1	8.4	.	2.5	38	4	6.1	7.8	118	5.1	6.1	156	64	42	251	46	18	184	181	11	8	25	0.1
130128	0	0	70.3	9.9	1.1	.	.	1	70	70	70	2	1.9	1.3	300	240	20.3	24.9	191	80	12.4	5.9	142	139	7.7	4.4	7.3	8.8	7.8	4.4	29	3.4	6.6	6.1	112	5.8	6.1	229	124	46	294	37	18.6	632	141	10	13	24	0.1
130128	0	1	70.3	9.9	1.1	.	.	1	70	70	70	2	1.9	1.3	300	240	20.3	24.9	191	80	12.4	5.9	142	139	7.7	4.4	7.3	8.8	7.8	4.4	29	3.4	6.6	6.1	112	5.8	6.1	229	124	46	294	37	18.6	632	141	10	13	24	0.1
130129	1	0	79.5	10.6	1	.	.	1.2	65.6	65.5	65.5	3.9	4	3.1	250	210	20.6	25.3	144	48	10.7	4.2	136	138	4.6	3.5	8.3	9.6	7.9	3.3	33	4.1	5.6	6	143	6	6.1	233	116	40	387	42	13.1	27	227	8	15	31	0.3
130129	1	1	79.5	10.6	1	.	.	1.2	65.6	65.5	65.5	3.9	4	3.1	250	210	20.6	25.3	144	48	10.7	4.2	136	138	4.6	3.5	8.3	9.6	7.9	3.3	33	4.1	5.6	6	143	6	6.1	233	116	40	387	42	13.1	27	227	8	15	31	0.3
130130	1	0	71.2	10.4	1.1	1.2	1.2	1.3	101.5	101.5	101.5	5.3	3.1	2.7	300	270	22	24.3	154	53	13.4	5.8	138	138	6.4	4	9.4	9.8	6.7	3.6	39	5	4.9	7	124	6.3	6.1	199	80	26	463	48	16.2	734	210	13	12	33	0.4
130130	1	1	71.2	10.4	1.1	1.2	1.2	1.3	101.5	101.5	101.5	5.3	3.1	2.7	300	270	22	24.3	154	53	13.4	5.8	138	138	6.4	4	9.4	9.8	6.7	3.6	39	5	4.9	7	124	6.3	6.1	199	80	26	463	48	16.2	734	210	13	12	33	0.4
130131	0	0	73.8	10.3	0.9	.	.	1.5	79.5	79.5	79.5	2.2	2.2	2	300	240	21.7	25.2	113	31	5.4	1.9	138	141	4.3	3.3	8.3	8.8	4.1	2.1	33	3.8	5.5	6.8	191	7	6.1	164	80	29	276	53	14.5	25	258	7	10	11	0.3
130131	0	1	73.8	10.3	0.9	.	.	1.5	79.5	79.5	79.5	2.2	2.2	2	300	240	21.7	25.2	113	31	5.4	1.9	138	141	4.3	3.3	8.3	8.8	4.1	2.1	33	3.8	5.5	6.8	191	7	6.1	164	80	29	276	53	14.5	25	258	7	10	11	0.3
130132	0	0	73.8	13	0.8	.	.	1.1	79.8	79.5	79.5	1.9	2.6	2	250	240	22.1	25.4	125	47	9.1	4	143	141	6.1	4.4	10.4	10.8	3.6	2.4	38	4.2	6.3	6.9	158	5.7	6.1	178	86	43	247	116	36.3	2713	226	18	12	85	0.2
130132	0	1	73.8	13	0.8	.	.	1.1	79.8	79.5	79.5	1.9	2.6	2	250	240	22.1	25.4	125	47	9.1	4	143	141	6.1	4.4	10.4	10.8	3.6	2.4	38	4.2	6.3	6.9	158	5.7	6.1	178	86	43	247	116	36.3	2713	226	18	12	85	0.2
130133	1	0	69.5	13.2	1	1.3	.	1.2	62	62	61	1.8	2.9	2.5	300	240	22.9	24.1	155	55	12.7	5.5	143	140	5.8	4.2	9.6	9.2	2.1	2	38	4.1	6.7	6	131	5.5	6.1	142	69	39	169	82	32.3	728	180	5	8	18	0.1
130133	1	1	69.5	13.2	1	1.3	.	1.2	62	62	61	1.8	2.9	2.5	300	240	22.9	24.1	155	55	12.7	5.5	143	140	5.8	4.2	9.6	9.2	2.1	2	38	4.1	6.7	6	131	5.5	6.1	142	69	39	169	82	32.3	728	180	5	8	18	0.1
130134	1	0	79.9	11.5	0.9	.	.	1.4	.	.	67.5	2.5	1.8	2.1	300	270	21.3	25.3	115	34	9.1	3.3	141	143	5.6	3.5	9.6	9.2	3.1	1.8	.	4.2	5.2	6.5	137	5.2	6.1	132	43	61	140	164	66	342	176	11	11	35	0.2
130134	1	1	79.9	11.5	0.9	.	.	1.4	.	.	67.5	2.5	1.8	2.1	300	270	21.3	25.3	115	34	9.1	3.3	141	143	5.6	3.5	9.6	9.2	3.1	1.8	.	4.2	5.2	6.5	137	5.2	6.1	132	43	61	140	164	66	342	176	11	11	35	0.2
130135	0	0	67.7	13.1	1.7	.	.	3.3	71.5	72.5	72.5	3.3	2.8	2.6	300	240	20.2	24.6	126	9	12.1	5.3	143	141	6.2	3.8	9.8	10	5.9	1	39	4.6	5.6	6.3	10.9	6.2	6.1	175	61	64	248	96	10.7	893	167	31	25	31	0.1
130135	0	1	67.7	13.1	1.7	.	.	3.3	71.5	72.5	72.5	3.3	2.8	2.6	300	240	20.2	24.6	126	9	12.1	5.3	143	141	6.2	3.8	9.8	10	5.9	1	39	4.6	5.6	6.3	10.9	6.2	6.1	175	61	64	248	96	10.7	893	167	31	25	31	0.1
130136	1	0	74.8	12.1	1	.	.	1	81.5	81	81	3.5	0.8	2	300	210	20.4	27.2	169	73	9.2	4.4	145	144	7.3	4.2	9.8	9.6	6.3	3.9	41	4.1	6.3	6.8	113	5.1	6.1	201	121	63	87	60	19.4	142	219	9	14	29	0.2
130136	1	1	74.8	12.1	1	.	.	1	81.5	81	81	3.5	0.8	2	300	210	20.4	27.2	169	73	9.2	4.4	145	144	7.3	4.2	9.8	9.6	6.3	3.9	41	4.1	6.3	6.8	113	5.1	6.1	201	121	63	87	60	19.4	142	219	9	14	29	0.2
130137	0	0	26.5	12.7	1.1	.	.	1.4	67.5	67.5	68	3.7	4	3	300	240	20.8	24.1	157	48	13.5	5.1	139	138	6	4	9.5	10.7	6.9	4.3	.	6.1	6.4	6.8	97	4.6	6.1	74	17	34	114	95	36.8	174	183	15	11	10	0.2
130137	0	1	26.5	12.7	1.1	.	.	1.4	67.5	67.5	68	3.7	4	3	300	240	20.8	24.1	157	48	13.5	5.1	139	138	6	4	9.5	10.7	6.9	4.3	.	6.1	6.4	6.8	97	4.6	6.1	74	17	34	114	95	36.8	174	183	15	11	10	0.2
130138	0	0	82.7	12.2	1.1	1.3	.	.	54	54	54	2.5	1.5	0.2	300	210	23.7	31.3	161	50	6.3	.	137	138	4.4	2.9	8.2	.	4.5	.	31	.	6.4	6.2	341	9.2	6.1	104	52.6	26	127	38	25.1	1502	107	11	13	17	0.3
130138	0	1	82.7	12.2	1.1	1.3	.	.	54	54	54	2.5	1.5	0.2	300	210	23.7	31.3	161	50	6.3	.	137	138	4.4	2.9	8.2	.	4.5	.	31	.	6.4	6.2	341	9.2	6.1	104	52.6	26	127	38	25.1	1502	107	11	13	17	0.3
130139	1	0	81.7	12.8	0.8	1.2	.	.	64	64	64	1.5	1.3	2.5	300	240	24.6	27.8	95	.	7	.	141	140	5.9	3.7	4.4	4.8	.	.	.	.	5	6.8	.	.	.	147	83	44	102	47	18.9	850	176	7	16	19	0.4
130139	1	1	81.7	12.8	0.8	1.2	.	.	64	64	64	1.5	1.3	2.5	300	240	24.6	27.8	95	.	7	.	141	140	5.9	3.7	4.4	4.8	.	.	.	.	5	6.8	.	.	.	147	83	44	102	47	18.9	850	176	7	16	19	0.4
130140	0	0	71.2	12.3	1.1	.	.	1.4	97.5	97.5	96	1.5	0	1.4	300	240	20.3	25	156	45	11	3.9	144	139	5.7	4	9.4	9.6	4.7	2.2	40	4.6	6.9	7.2	105	5.4	6.1	177	112	34	154	65	16.8	50	273	9	16	23	0.3
130140	0	1	71.2	12.3	1.1	.	.	1.4	97.5	97.5	96	1.5	0	1.4	300	240	20.3	25	156	45	11	3.9	144	139	5.7	4	9.4	9.6	4.7	2.2	40	4.6	6.9	7.2	105	5.4	6.1	177	112	34	154	65	16.8	50	273	9	16	23	0.3
130141	1	0	75	11.1	1	.	.	1.2	73	73	73	2.3	1.8	1.6	300	210	19.9	24.8	147	49	8.8	3.2	142	142	5.3	3.6	8	9.6	7.4	2.4	.	3.8	6.8	7.1	128	5.3	6.1	254	173	42	195	113	37.6	961	213	10	12	20	0.2
130141	1	1	75	11.1	1	.	.	1.2	73	73	73	2.3	1.8	1.6	300	210	19.9	24.8	147	49	8.8	3.2	142	142	5.3	3.6	8	9.6	7.4	2.4	.	3.8	6.8	7.1	128	5.3	6.1	254	173	42	195	113	37.6	961	213	10	12	20	0.2
130142	1	0	71.7	9.4	1.1	.	.	1.7	64	64	64	3.8	1.5	3	300	240	22.8	26.5	139	34	7	2.2	138	140	5.9	3.6	9.6	10	5.7	2.2	33	3.8	6.3	6.3	.	5.4	6.1	168	103	43	111	168	79.4	3098	150	12	16	.	0.2
130142	1	1	71.7	9.4	1.1	.	.	1.7	64	64	64	3.8	1.5	3	300	240	22.8	26.5	139	34	7	2.2	138	140	5.9	3.6	9.6	10	5.7	2.2	33	3.8	6.3	6.3	.	5.4	6.1	168	103	43	111	168	79.4	3098	150	12	16	.	0.2
130143	0	0	75.4	13.4	1	.	.	1.2	74.5	74.5	74.5	2	1.5	1.6	300	270	19	25.3	145	45	12.2	4.2	142	141	5.4	3.8	10	9.8	5.1	2.2	39	3.6	6.8	7.4	154	5.1	6.1	130	48	47	173	38	13.6	549	198	14	17	39	0.3
130143	0	1	75.4	13.4	1	.	.	1.2	74.5	74.5	74.5	2	1.5	1.6	300	270	19	25.3	145	45	12.2	4.2	142	141	5.4	3.8	10	9.8	5.1	2.2	39	3.6	6.8	7.4	154	5.1	6.1	130	48	47	173	38	13.6	549	198	14	17	39	0.3
130144	0	0	64.8	11.1	0.8	.	.	0.7	65	65	65	1	1.6	3.1	300	240	17.2	22.5	174	92	10.6	6	138	138	6.1	4.3	9.2	9.6	5.2	3.2	39	4	6.1	6.8	173	6.3	6.1	138	45	32	305	51	17.2	751	210	17	13	43	0.1
130144	0	1	64.8	11.1	0.8	.	.	0.7	65	65	65	1	1.6	3.1	300	240	17.2	22.5	174	92	10.6	6	138	138	6.1	4.3	9.2	9.6	5.2	3.2	39	4	6.1	6.8	173	6.3	6.1	138	45	32	305	51	17.2	751	210	17	13	43	0.1
130145	1	0	37.8	11.4	1.2	.	.	1.3	69.5	69.5	69.5	2.5	2.1	2.3	300	240	18.5	24.6	170	52	12.5	4.1	140	138	5.7	3.6	9.2	9.2	7.3	2.3	39	4.4	7.7	6.9	125	5.3	6.1	101	34	38	146	57	12.1	334	197	8	8	16	0.4
130145	1	1	37.8	11.4	1.2	.	.	1.3	69.5	69.5	69.5	2.5	2.1	2.3	300	240	18.5	24.6	170	52	12.5	4.1	140	138	5.7	3.6	9.2	9.2	7.3	2.3	39	4.4	7.7	6.9	125	5.3	6.1	101	34	38	146	57	12.1	334	197	8	8	16	0.4
130146	0	0	73.1	10.7	1	.	1.9	0.9	79.8	79.6	79	1.2	1.5	1.6	300	210	20.8	24.9	182	78	10.8	5.4	143	141	5.4	4.2	9.3	9.6	4.5	1.9	37	3.6	6.2	6.7	130	5.9	6.1	188	128.4	34	128	56	20.6	412	192	18	14	40	0.1
130146	0	1	73.1	10.7	1	.	1.9	0.9	79.8	79.6	79	1.2	1.5	1.6	300	210	20.8	24.9	182	78	10.8	5.4	143	141	5.4	4.2	9.3	9.6	4.5	1.9	37	3.6	6.2	6.7	130	5.9	6.1	188	128.4	34	128	56	20.6	412	192	18	14	40	0.1
130147	1	0	47.6	12.8	1.1	.	.	1.2	118.5	118.5	118.5	3.7	2.5	4.6	320	270	21.9	25.9	156	53	13.6	5.8	142	138	4.6	3.2	8.5	8.8	4.5	.	36	3.8	7.5	6.6	83	5.2	6.1	146	85.6	34	132	82	21.8	64	266	7	13	14	0.2
130147	1	1	47.6	12.8	1.1	.	.	1.2	118.5	118.5	118.5	3.7	2.5	4.6	320	270	21.9	25.9	156	53	13.6	5.8	142	138	4.6	3.2	8.5	8.8	4.5	.	36	3.8	7.5	6.6	83	5.2	6.1	146	85.6	34	132	82	21.8	64	266	7	13	14	0.2
130148	1	0	55.1	9	1.3	.	.	1.6	70.5	74	74	5.6	2.4	3.1	300	240	19.5	23.7	172	43	7.9	3.2	141	138	5.9	3.2	8.7	7.5	6.4	.	32	4.3	4.9	6.4	110	7	6.1	183	99.8	57	131	57	29.9	680	135	.	12	31	0.1
130148	1	1	55.1	9	1.3	.	.	1.6	70.5	74	74	5.6	2.4	3.1	300	240	19.5	23.7	172	43	7.9	3.2	141	138	5.9	3.2	8.7	7.5	6.4	.	32	4.3	4.9	6.4	110	7	6.1	183	99.8	57	131	57	29.9	680	135	.	12	31	0.1
130149	0	0	59.2	10.8	1	.	.	1.2	.	.	.	4.2	2.9	2.6	300	240	24.6	27.5	147	52	5.7	2.5	140	141	4.5	4.8	9.2	8.4	4.8	.	31	3.1	6.6	8.1	161	6.3	6.1	149	80	41	140	21	8.3	424	178	17	21	48	0.3
130149	0	1	59.2	10.8	1	.	.	1.2	.	.	.	4.2	2.9	2.6	300	240	24.6	27.5	147	52	5.7	2.5	140	141	4.5	4.8	9.2	8.4	4.8	.	31	3.1	6.6	8.1	161	6.3	6.1	149	80	41	140	21	8.3	424	178	17	21	48	0.3
130150	1	0	61.2	14.6	1	.	.	1.5	63.2	63.2	63.2	2.4	1.5	0.8	300	240	20.6	.	138	38	7.2	2.8	139	139	5	3.5	8.4	9.2	5.1	2.5	36	4	6.4	6.9	106	5.2	6.1	167	98	43	135	84	35.6	507	167	23	12	28	0.2
130150	1	1	61.2	14.6	1	.	.	1.5	63.2	63.2	63.2	2.4	1.5	0.8	300	240	20.6	.	138	38	7.2	2.8	139	139	5	3.5	8.4	9.2	5.1	2.5	36	4	6.4	6.9	106	5.2	6.1	167	98	43	135	84	35.6	507	167	23	12	28	0.2
132101	1	0	48.2	10.7	.	1.3	.	1.6	63	63.1	64.5	1.5	2.5	3.9	300	240	19.4	.	48	12	10.6	3.1	142	142	5.6	3.6	8.6	9.5	7.8	2.2	43	4.1	5.4	6.5	95	.	.	195	.	.	78	34	.	80.1	146.6	9	10	14	0.1
132101	1	1	48.2	10.7	.	1.3	.	1.6	63	63.1	64.5	1.5	2.5	3.9	300	240	19.4	.	48	12	10.6	3.1	142	142	5.6	3.6	8.6	9.5	7.8	2.2	43	4.1	5.4	6.5	95	.	.	195	.	.	78	34	.	80.1	146.6	9	10	14	0.1
132102	1	0	53.4	10	0.5	.	.	1.7	70	71.5	71	0.5	1.1	2.1	300	240	19	.	37	8	9.3	2.5	142	138	4	2.6	10.3	10.4	4.2	1.4	40	4.1	5.3	6.2	78	.	.	112	.	.	112	59	23	267.6	180.6	11	11	19	0.6
132102	1	1	53.4	10	0.5	.	.	1.7	70	71.5	71	0.5	1.1	2.1	300	240	19	.	37	8	9.3	2.5	142	138	4	2.6	10.3	10.4	4.2	1.4	40	4.1	5.3	6.2	78	.	.	112	.	.	112	59	23	267.6	180.6	11	11	19	0.6
132103	0	0	53.2	10	0.52	.	.	1.11	77.5	76.5	77	3.1	2.6	2.5	300	210	25.1	31.5	54	21	9.49	4.1	141	141	6.2	4.2	8.9	9.2	4.8	2.4	34	.	5.5	6.7	115	5.3	6.1	138	70	37	75	44	24.3	499.5	142.4	10	11	14	0.2
132103	0	1	53.2	10	0.52	.	.	1.11	77.5	76.5	77	3.1	2.6	2.5	300	210	25.1	31.5	54	21	9.49	4.1	141	141	6.2	4.2	8.9	9.2	4.8	2.4	34	.	5.5	6.7	115	5.3	6.1	138	70	37	75	44	24.3	499.5	142.4	10	11	14	0.2
132104	1	0	41.3	9.9	0.56	.	.	1.39	88	88	89	3.3	2.5	3.3	300	240	23.8	25	53	16	7.8	2.9	136	139	5.3	4.1	9.3	11.5	5	2.7	47	4.5	8.3	7.7	80	5.4	6.1	168	86	30	290	55	23	243.3	116.9	6	22	62	0.4
132104	1	1	41.3	9.9	0.56	.	.	1.39	88	88	89	3.3	2.5	3.3	300	240	23.8	25	53	16	7.8	2.9	136	139	5.3	4.1	9.3	11.5	5	2.7	47	4.5	8.3	7.7	80	5.4	6.1	168	86	30	290	55	23	243.3	116.9	6	22	62	0.4
132105	0	0	66.5	9.2	0.54	.	.	1.23	81	82	83	4	3.5	3.1	300	240	20	25.1	55	20	7.79	3.52	137	141	5	3	8.3	9.7	6.2	2.9	42	4.4	4.8	6.2	154	6.8	6.1	95	.	.	48	54	.	203	178.2	12	11	22	0.2
132105	0	1	66.5	9.2	0.54	.	.	1.23	81	82	83	4	3.5	3.1	300	240	20	25.1	55	20	7.79	3.52	137	141	5	3	8.3	9.7	6.2	2.9	42	4.4	4.8	6.2	154	6.8	6.1	95	.	.	48	54	.	203	178.2	12	11	22	0.2
132106	0	0	49	11.3	0.55	.	.	1.01	.	107.6	105.5	1	1.2	1.7	300	180	20.3	26.1	68	27	4.81	2.3	146	138	5.2	4.1	.	.	4	2.3	42	3.9	6.5	6.2	128	5.6	.	177	112	31	209	65	21.3	314.8	239.3	9	8	.	0.2
132106	0	1	49	11.3	0.55	.	.	1.01	.	107.6	105.5	1	1.2	1.7	300	180	20.3	26.1	68	27	4.81	2.3	146	138	5.2	4.1	.	.	4	2.3	42	3.9	6.5	6.2	128	5.6	.	177	112	31	209	65	21.3	314.8	239.3	9	8	.	0.2
132107	1	0	73.7	12.2	0.6	1.8	1.4	1.4	61.3	62.1	62.1	1.7	1.3	1.7	300	240	23.4	28.4	57	16	9.4	2.6	144	147	4.8	3	8.5	9.9	4.2	1.7	34	4.3	5.2	5.4	62	4.8	6	119	65	46	69	70	43.4	556.8	126.9	4	8	8	0.2
132107	1	1	73.7	12.2	0.6	1.8	1.4	1.4	61.3	62.1	62.1	1.7	1.3	1.7	300	240	23.4	28.4	57	16	9.4	2.6	144	147	4.8	3	8.5	9.9	4.2	1.7	34	4.3	5.2	5.4	62	4.8	6	119	65	46	69	70	43.4	556.8	126.9	4	8	8	0.2
132108	0	0	64.3	10.9	0.63	.	.	1.4	94.5	94	94.5	4.4	3.5	4	300	240	21	24.3	65	20	10.6	4.2	137	140	5.3	4	9.5	11.6	3.8	2.4	41	5.4	5	6.4	173	7.2	6	213	132	30	252	80	38.1	543.9	165.2	11	12	73	0.2
132108	0	1	64.3	10.9	0.63	.	.	1.4	94.5	94	94.5	4.4	3.5	4	300	240	21	24.3	65	20	10.6	4.2	137	140	5.3	4	9.5	11.6	3.8	2.4	41	5.4	5	6.4	173	7.2	6	213	132	30	252	80	38.1	543.9	165.2	11	12	73	0.2
132109	1	0	62.4	11.3	0.6	.	.	1	97	98.5	98	6.2	2.9	3.9	300	240	21.1	25.6	75	29	13.9	6.8	142	147	5.9	4.6	9	10.8	7.3	3.6	47	6	5.1	7.1	81	5.4	6	111	60	32	92	71	23.1	114.9	241.7	13	26	31	0.4
132109	1	1	62.4	11.3	0.6	.	.	1	97	98.5	98	6.2	2.9	3.9	300	240	21.1	25.6	75	29	13.9	6.8	142	147	5.9	4.6	9	10.8	7.3	3.6	47	6	5.1	7.1	81	5.4	6	111	60	32	92	71	23.1	114.9	241.7	13	26	31	0.4
132110	0	0	60.7	11.5	0.6	.	.	1.4	77.3	79.9	79.3	4.4	3.8	4.3	300	240	17.8	23.9	65	18	11.5	3.8	141	144	5	3.7	10.1	12.4	4	2.5	43	6.1	7.2	6.4	113	5.8	6	117	3.7	31	332	125	49.5	320.1	198.7	23	14	39	0.3
132110	0	1	60.7	11.5	0.6	.	.	1.4	77.3	79.9	79.3	4.4	3.8	4.3	300	240	17.8	23.9	65	18	11.5	3.8	141	144	5	3.7	10.1	12.4	4	2.5	43	6.1	7.2	6.4	113	5.8	6	117	3.7	31	332	125	49.5	320.1	198.7	23	14	39	0.3
132111	0	0	83.4	10.3	0.54	.	.	1.12	81	81	81	0.8	0.9	0.6	.	.	50	20.2	59	22	7.84	3.3	146	144	5.4	4	9.5	10.1	4.9	2	39	4.3	6.9	6.4	80	4.9	6	131	52	63	61	60	21	666.3	197.4	8	11	9	0.2
132111	0	1	83.4	10.3	0.54	.	.	1.12	81	81	81	0.8	0.9	0.6	.	.	50	20.2	59	22	7.84	3.3	146	144	5.4	4	9.5	10.1	4.9	2	39	4.3	6.9	6.4	80	4.9	6	131	52	63	61	60	21	666.3	197.4	8	11	9	0.2
132112	1	0	57.6	11.1	0.7	.	1.7	1.9	59.2	59	59	3.4	2.6	2.3	300	210	23.1	27.1	60	11	4.63	1.3	141	145	3.4	3.3	9.9	12.7	3.5	1.5	43	6.1	6.4	6.6	105	4.8	.	205	128	58	109	83	35.3	336.2	185.1	12	17	8	0.3
132112	1	1	57.6	11.1	0.7	.	1.7	1.9	59.2	59	59	3.4	2.6	2.3	300	210	23.1	27.1	60	11	4.63	1.3	141	145	3.4	3.3	9.9	12.7	3.5	1.5	43	6.1	6.4	6.6	105	4.8	.	205	128	58	109	83	35.3	336.2	185.1	12	17	8	0.3
132113	1	0	68.9	12.2	0.5	.	.	1.19	61	63	63	3.3	2.6	2.5	300	180	22.1	25.5	49	18	6.95	3.1	140	141	5.2	4	9.9	10.9	5.4	2.6	44	5.4	6.1	7.2	81	5	.	196	73	97	112	68	25.3	212.8	211.6	13	16	23	0.3
132113	1	1	68.9	12.2	0.5	.	.	1.19	61	63	63	3.3	2.6	2.5	300	180	22.1	25.5	49	18	6.95	3.1	140	141	5.2	4	9.9	10.9	5.4	2.6	44	5.4	6.1	7.2	81	5	.	196	73	97	112	68	25.3	212.8	211.6	13	16	23	0.3
133101	1	0	66.8	10.6	0.9	1.5	1.5	1.5	73.5	73.5	73.5	2.5	2.5	3.5	350	240	7.1	33.4	150	41	10.4	.	136	.	6.3	.	9.4	.	4.1	.	31	.	4.5	7.4	92	.	.	.	88	63	.	43	20.2	99	151	12	11	32	0.3
133101	1	1	66.8	10.6	0.9	1.5	1.5	1.5	73.5	73.5	73.5	2.5	2.5	3.5	350	240	7.1	33.4	150	41	10.4	.	136	.	6.3	.	9.4	.	4.1	.	31	.	4.5	7.4	92	.	.	.	88	63	.	43	20.2	99	151	12	11	32	0.3
133102	0	0	40.7	9.8	1	1.4	1.4	1.5	91	90	90	4.8	2.9	2.9	350	270	21.6	29.9	110	32	.	.	140	.	5	.	9.5	.	6	.	35	.	6.5	7	9.6	.	.	218	.	23	340	38	303	181	189	17	10	26	0.3
133102	0	1	40.7	9.8	1	1.4	1.4	1.5	91	90	90	4.8	2.9	2.9	350	270	21.6	29.9	110	32	.	.	140	.	5	.	9.5	.	6	.	35	.	6.5	7	9.6	.	.	218	.	23	340	38	303	181	189	17	10	26	0.3
133103	0	0	78.4	11.8	1.4	1.9	1.8	2	47	47	47	3.2	2.5	2.5	330	240	25	32	142	26	5.9	.	128	.	5.5	.	10	.	3.4	.	37	.	4.4	7.3	71	.	.	251	142	89	100	47	17.8	48.5	187	5	13	11	0.3
133103	0	1	78.4	11.8	1.4	1.9	1.8	2	47	47	47	3.2	2.5	2.5	330	240	25	32	142	26	5.9	.	128	.	5.5	.	10	.	3.4	.	37	.	4.4	7.3	71	.	.	251	142	89	100	47	17.8	48.5	187	5	13	11	0.3
133104	0	0	60.9	11.6	1.1	1.6	1.5	1.9	65.5	67	67	2.1	2.1	2.8	300	240	23	31	119	24	8.4	.	125	.	5	.	9.2	.	4.2	.	43	.	5.8	7	96	.	.	172	90	62	146	32	27.7	143	82	11	20	125	0.3
133104	0	1	60.9	11.6	1.1	1.6	1.5	1.9	65.5	67	67	2.1	2.1	2.8	300	240	23	31	119	24	8.4	.	125	.	5	.	9.2	.	4.2	.	43	.	5.8	7	96	.	.	172	90	62	146	32	27.7	143	82	11	20	125	0.3
133105	1	0	62.6	10.7	1.2	1.9	1.9	1.9	69.5	69.5	69.5	4.7	3.6	3.6	350	240	24	33	124	27	9.2	.	130	.	5.2	.	8.9	.	2.8	.	39	.	6.6	6.8	108	.	.	219	131	42	232	30	9.9	420	214	15	15	7	0.3
133105	1	1	62.6	10.7	1.2	1.9	1.9	1.9	69.5	69.5	69.5	4.7	3.6	3.6	350	240	24	33	124	27	9.2	.	130	.	5.2	.	8.9	.	2.8	.	39	.	6.6	6.8	108	.	.	219	131	42	232	30	9.9	420	214	15	15	7	0.3
133106	1	0	70.4	12.4	1.2	1.9	1.8	1.9	65	61	61	3.6	2.5	1.6	300	240	21	31	135	32	.	.	132	.	5.7	.	9.4	.	5.6	.	36	.	5.2	6.5	89	.	.	228	144	55	144	43	12.9	35	237	7	7	16	0.3
133106	1	1	70.4	12.4	1.2	1.9	1.8	1.9	65	61	61	3.6	2.5	1.6	300	240	21	31	135	32	.	.	132	.	5.7	.	9.4	.	5.6	.	36	.	5.2	6.5	89	.	.	228	144	55	144	43	12.9	35	237	7	7	16	0.3
133107	0	0	72.1	9.7	1	1.2	2.1	1.6	70	70	70	2.8	4.3	3	350	240	18	26	105	28	7.5	.	135	.	5.6	.	9.9	.	5.9	.	37	.	5.8	6.2	70	.	.	110	55	37	90	91	41.6	450	155	1	11	10	0.3
133107	0	1	72.1	9.7	1	1.2	2.1	1.6	70	70	70	2.8	4.3	3	350	240	18	26	105	28	7.5	.	135	.	5.6	.	9.9	.	5.9	.	37	.	5.8	6.2	70	.	.	110	55	37	90	91	41.6	450	155	1	11	10	0.3
133108	0	0	78.2	9.4	1.1	1.9	1.9	1.9	62	62	62	3	1.7	2.4	.	240	24	30	110	22	7.5	.	136	.	5.2	.	8.7	.	4.2	.	39	.	6.4	6.7	134	.	.	179	103	50	130	12	17	13	50	8	17	15	0.3
133108	0	1	78.2	9.4	1.1	1.9	1.9	1.9	62	62	62	3	1.7	2.4	.	240	24	30	110	22	7.5	.	136	.	5.2	.	8.7	.	4.2	.	39	.	6.4	6.7	134	.	.	179	103	50	130	12	17	13	50	8	17	15	0.3
133109	0	0	65.8	11.8	1.1	1.9	1.4	1.5	54	54	54.5	4.4	2.9	3	300	240	21	30	130	38	11.8	.	134	.	4.2	.	11.6	.	5.6	.	40	.	5.1	6.5	72	.	.	214	125	47	209	52	22.1	195	167	7	15	47	0.4
133109	0	1	65.8	11.8	1.1	1.9	1.4	1.5	54	54	54.5	4.4	2.9	3	300	240	21	30	130	38	11.8	.	134	.	4.2	.	11.6	.	5.6	.	40	.	5.1	6.5	72	.	.	214	125	47	209	52	22.1	195	167	7	15	47	0.4
133110	1	0	64.4	10	1.4	1.7	.	1.8	73	73	73	3.6	2.5	2.6	350	240	24	33	156	36	7.3	.	134	.	4.8	.	9.8	.	4.5	.	37	.	4.6	7.3	217	7.1	6.2	165	92	60	65	73	19.8	155	262	21	17	21	0.2
133110	1	1	64.4	10	1.4	1.7	.	1.8	73	73	73	3.6	2.5	2.6	350	240	24	33	156	36	7.3	.	134	.	4.8	.	9.8	.	4.5	.	37	.	4.6	7.3	217	7.1	6.2	165	92	60	65	73	19.8	155	262	21	17	21	0.2
133111	1	0	66.4	11.1	1	1.7	.	1.7	65	65	65	2.9	1.5	1.4	350	240	19	32	110	25	9.4	.	135	.	5.9	.	10.3	.	4.5	.	141	.	5.4	6.8	85	.	.	274	177	58	193	110	53.1	700	147	7	7	41	0.4
133111	1	1	66.4	11.1	1	1.7	.	1.7	65	65	65	2.9	1.5	1.4	350	240	19	32	110	25	9.4	.	135	.	5.9	.	10.3	.	4.5	.	141	.	5.4	6.8	85	.	.	274	177	58	193	110	53.1	700	147	7	7	41	0.4
133112	1	0	42.6	10.2	1.3	1.5	1.4	1.5	79	79	84	3.3	2.1	2.5	350	270	22	27	152	44	7.8	.	136	.	4.7	.	10	.	6.8	.	36	.	6	7.7	255	.	.	207	138	39	152	35	15.3	30	162	16	13	.	.
133112	1	1	42.6	10.2	1.3	1.5	1.4	1.5	79	79	84	3.3	2.1	2.5	350	270	22	27	152	44	7.8	.	136	.	4.7	.	10	.	6.8	.	36	.	6	7.7	255	.	.	207	138	39	152	35	15.3	30	162	16	13	.	.
133113	1	0	62.1	10.3	0.9	1.8	1.6	2	62	62	62	3.5	2.8	2.3	300	240	23	29	88	17	.	.	135	.	5	.	10.4	.	5.2	.	37	.	5.4	7.3	101	.	.	149	84	48	86	50	29.8	284	119	8	10	17	0.3
133113	1	1	62.1	10.3	0.9	1.8	1.6	2	62	62	62	3.5	2.8	2.3	300	240	23	29	88	17	.	.	135	.	5	.	10.4	.	5.2	.	37	.	5.4	7.3	101	.	.	149	84	48	86	50	29.8	284	119	8	10	17	0.3
133114	0	0	58.8	11.8	0.9	1.9	1.7	1.7	59	58	58	1.5	1.9	1.8	350	240	21	28	98	23	9.5	.	138	.	5.7	.	10.5	.	6.8	.	34	.	5.2	7	6.9	.	.	197	126	4.7	97	43	22.3	205	137	10	11	12	0.3
133114	0	1	58.8	11.8	0.9	1.9	1.7	1.7	59	58	58	1.5	1.9	1.8	350	240	21	28	98	23	9.5	.	138	.	5.7	.	10.5	.	6.8	.	34	.	5.2	7	6.9	.	.	197	126	4.7	97	43	22.3	205	137	10	11	12	0.3
133115	0	0	67.2	11.8	1	1.8	1.8	1.5	73	73.5	73.5	2.6	2.3	3.5	350	270	22	.	108	30	9.9	.	122	.	4.2	.	9.6	.	5.2	.	37	.	6	7	115	.	.	138	61	43	170	45	15.8	224	202	17	18	37	0.4
133115	0	1	67.2	11.8	1	1.8	1.8	1.5	73	73.5	73.5	2.6	2.3	3.5	350	270	22	.	108	30	9.9	.	122	.	4.2	.	9.6	.	5.2	.	37	.	6	7	115	.	.	138	61	43	170	45	15.8	224	202	17	18	37	0.4
133116	0	0	60.6	8.2	0.8	1.5	1.4	1.3	72.5	72.5	72.5	2.6	3.2	1.7	350	240	18	25	102	35	9.5	.	137	.	4.4	.	9.6	.	6.1	.	36	.	5.4	7.1	109	.	.	163	99	32	158	40	19	106	149	27	16	76	0.3
133116	0	1	60.6	8.2	0.8	1.5	1.4	1.3	72.5	72.5	72.5	2.6	3.2	1.7	350	240	18	25	102	35	9.5	.	137	.	4.4	.	9.6	.	6.1	.	36	.	5.4	7.1	109	.	.	163	99	32	158	40	19	106	149	27	16	76	0.3
133117	1	0	77.5	11.8	1.2	1.8	1.7	1.7	72	72	72	3.6	2.3	2.1	300	240	23.7	28	13.5	32	8.4	.	132	.	5.7	.	9.4	.	5.6	.	36	.	5.2	6.5	89	.	.	307	230	145	157	59	26	669	161	9	11	14	0.4
133117	1	1	77.5	11.8	1.2	1.8	1.7	1.7	72	72	72	3.6	2.3	2.1	300	240	23.7	28	13.5	32	8.4	.	132	.	5.7	.	9.4	.	5.6	.	36	.	5.2	6.5	89	.	.	307	230	145	157	59	26	669	161	9	11	14	0.4
133118	1	0	73.7	11	0.8	.	1.8	1.6	78	78	76	3.2	3.2	1.1	350	240	24	27	90	24	6.5	.	141	.	6	.	9.4	.	3.7	.	38	.	4.8	6.3	88	.	.	181	113	42	127	77	31.4	356	174	8	9	10	0.2
133118	1	1	73.7	11	0.8	.	1.8	1.6	78	78	76	3.2	3.2	1.1	350	240	24	27	90	24	6.5	.	141	.	6	.	9.4	.	3.7	.	38	.	4.8	6.3	88	.	.	181	113	42	127	77	31.4	356	174	8	9	10	0.2
133119	1	0	75.2	11.2	1.9	1.5	1.9	2.1	47.5	47	47	1.6	1.6	1.7	350	210	20	26	209	33	9.7	.	135	.	3.7	.	10.5	.	3.3	.	.	.	.	.	91	.	.	138	82	39	88	30	244	196	87	22	19	36	0.3
133119	1	1	75.2	11.2	1.9	1.5	1.9	2.1	47.5	47	47	1.6	1.6	1.7	350	210	20	26	209	33	9.7	.	135	.	3.7	.	10.5	.	3.3	.	.	.	.	.	91	.	.	138	82	39	88	30	244	196	87	22	19	36	0.3
133120	0	0	64.5	8.4	1.2	1.8	.	1.9	62	62	62	1.8	1.4	.	350	240	22.5	31	130	26	13.8	.	136	.	5.4	.	10.1	.	5.5	.	.	.	.	6.7	167	.	.	105	50	36	96	128	59.3	637	153	10	12	13	0.4
133120	0	1	64.5	8.4	1.2	1.8	.	1.9	62	62	62	1.8	1.4	.	350	240	22.5	31	130	26	13.8	.	136	.	5.4	.	10.1	.	5.5	.	.	.	.	6.7	167	.	.	105	50	36	96	128	59.3	637	153	10	12	13	0.4
133121	1	0	87.8	9.4	0.8	1.4	0.9	0.9	65	65	65	1.3	2.1	1.5	300	240	24	32	116	53	7	.	136	.	6.5	.	9.2	.	4.1	.	41	.	4.6	5.9	73	.	.	173	105	50	90	38	22.6	450	119	10	11	20	0.2
133121	1	1	87.8	9.4	0.8	1.4	0.9	0.9	65	65	65	1.3	2.1	1.5	300	240	24	32	116	53	7	.	136	.	6.5	.	9.2	.	4.1	.	41	.	4.6	5.9	73	.	.	173	105	50	90	38	22.6	450	119	10	11	20	0.2
133122	1	0	31.1	9.1	1.9	1.5	1.6	.	78	77	77	2.6	3.4	4.5	300	270	23.7	33	159	.	10	.	138	.	3.9	.	9.5	.	6.1	.	41	.	6.2	6.5	80	.	.	146	89	43	70	82	36.8	357	158	8	10	36	0.4
133122	1	1	31.1	9.1	1.9	1.5	1.6	.	78	77	77	2.6	3.4	4.5	300	270	23.7	33	159	.	10	.	138	.	3.9	.	9.5	.	6.1	.	41	.	6.2	6.5	80	.	.	146	89	43	70	82	36.8	357	158	8	10	36	0.4
138101	0	0	72.8	11.4	0.7	1.6	.	1.7	79.8	79.8	79.8	1.9	2.5	1.1	300	240	22	28	74	20	6.4	.	140	142	5.3	3.5	9.7	9.9	3.7	1.8	41	4.2	4.7	6.7	.	.	.	137	.	44	126	45	19	477	168	10	12	.	0.5
138101	0	1	72.8	11.4	0.7	1.6	.	1.7	79.8	79.8	79.8	1.9	2.5	1.1	300	240	22	28	74	20	6.4	.	140	142	5.3	3.5	9.7	9.9	3.7	1.8	41	4.2	4.7	6.7	.	.	.	137	.	44	126	45	19	477	168	10	12	.	0.5
138102	1	0	64.9	10.4	0.9	1.7	.	1.9	78.5	78.5	78.5	2.8	2.1	2.7	300	240	20	26	105	34	6.3	2.4	141	.	4	.	9.4	.	4.2	.	41	.	4.9	6.9	.	.	.	130	.	42	133	116	46	208	180	7	11	.	0.2
138102	1	1	64.9	10.4	0.9	1.7	.	1.9	78.5	78.5	78.5	2.8	2.1	2.7	300	240	20	26	105	34	6.3	2.4	141	.	4	.	9.4	.	4.2	.	41	.	4.9	6.9	.	.	.	130	.	42	133	116	46	208	180	7	11	.	0.2
138103	0	0	55	11.5	0.8	1.5	1.4	1.5	66	66	66.3	3.7	2.7	2.5	300	240	22	.	109	28	10.2	3.4	138	.	4.5	.	8.5	.	6.1	.	.	.	7.3	6.7	.	.	.	203	107	46	107	60	23	136	187	16	18	.	0.3
138103	0	1	55	11.5	0.8	1.5	1.4	1.5	66	66	66.3	3.7	2.7	2.5	300	240	22	.	109	28	10.2	3.4	138	.	4.5	.	8.5	.	6.1	.	.	.	7.3	6.7	.	.	.	203	107	46	107	60	23	136	187	16	18	.	0.3
138104	0	0	50.3	10.6	1.1	1.3	1.3	1.6	62	62.5	63.3	3.2	3.8	2.9	300	240	25	27	139	.	10.2	.	140	.	5.7	.	9.5	.	5.1	.	44	.	4.1	6.5	.	.	.	155	83	56	79	103	40	680	184	8	12	.	0.3
138104	0	1	50.3	10.6	1.1	1.3	1.3	1.6	62	62.5	63.3	3.2	3.8	2.9	300	240	25	27	139	.	10.2	.	140	.	5.7	.	9.5	.	5.1	.	44	.	4.1	6.5	.	.	.	155	83	56	79	103	40	680	184	8	12	.	0.3
138105	1	0	42.7	10.5	1	1.1	1.1	1.2	58.8	58.8	58.8	2.6	3.2	2.7	300	240	21	26	148	50	11.3	4.6	140	141	5.6	4.1	8.9	9.7	4.1	2.7	45	4.8	5.3	6.8	.	.	.	119	56	58	27	59	27	937	155	9	19	.	0.3
138105	1	1	42.7	10.5	1	1.1	1.1	1.2	58.8	58.8	58.8	2.6	3.2	2.7	300	240	21	26	148	50	11.3	4.6	140	141	5.6	4.1	8.9	9.7	4.1	2.7	45	4.8	5.3	6.8	.	.	.	119	56	58	27	59	27	937	155	9	19	.	0.3
138106	1	0	64.8	11	1.2	1.3	1.1	1.3	82	82	82.5	2.3	3.5	3	300	240	21	25	182	62	13	4.9	136	137	5.7	3.5	9.2	10.8	5.3	2.6	43	4.4	6.2	7.6	124	5.8	6.1	154	80	31	215	87	34	610	183	11	17	.	0.3
138106	1	1	64.8	11	1.2	1.3	1.1	1.3	82	82	82.5	2.3	3.5	3	300	240	21	25	182	62	13	4.9	136	137	5.7	3.5	9.2	10.8	5.3	2.6	43	4.4	6.2	7.6	124	5.8	6.1	154	80	31	215	87	34	610	183	11	17	.	0.3
138107	1	0	73.5	11.3	1	.	1.6	1.7	60.8	60.8	60.8	3.8	3	.	300	240	20	24	140	30	10.3	3	140	143	5.1	3.3	9	10.7	4.8	2.1	40	4.8	4.8	7	.	.	.	193	121	57	74	59	21	349	201	9	12	7	0.3
138107	1	1	73.5	11.3	1	.	1.6	1.7	60.8	60.8	60.8	3.8	3	.	300	240	20	24	140	30	10.3	3	140	143	5.1	3.3	9	10.7	4.8	2.1	40	4.8	4.8	7	.	.	.	193	121	57	74	59	21	349	201	9	12	7	0.3
138108	1	0	40.2	12	.	.	1.9	.	37.5	37.5	37.5	2.5	2.1	1.9	300	240	18	25	.	26	9.6	2.4	138	138	5.5	3	8.4	10.3	4.8	2.2	43	5	5.5	6.7	.	.	.	170	91	58	104	54	24	720	158	20	21	9	0.4
138108	1	1	40.2	12	.	.	1.9	.	37.5	37.5	37.5	2.5	2.1	1.9	300	240	18	25	.	26	9.6	2.4	138	138	5.5	3	8.4	10.3	4.8	2.2	43	5	5.5	6.7	.	.	.	170	91	58	104	54	24	720	158	20	21	9	0.4
138109	0	0	81.2	12.6	1.3	.	2.1	1.9	70.5	70.5	70.5	2.7	2	2.5	300	240	21	25	150	36	4.6	1.6	140	138	4.8	3.9	9.2	9.9	4.6	2.1	34	4	4.2	7.6	296	8.5	6.5	164	74	71	94	57	19	100	209	27	31	.	0.3
138109	0	1	81.2	12.6	1.3	.	2.1	1.9	70.5	70.5	70.5	2.7	2	2.5	300	240	21	25	150	36	4.6	1.6	140	138	4.8	3.9	9.2	9.9	4.6	2.1	34	4	4.2	7.6	296	8.5	6.5	164	74	71	94	57	19	100	209	27	31	.	0.3
138110	0	0	71.1	10.9	1	.	1.8	1.8	70.5	70.5	70.5	3.1	3.6	3.2	300	240	19	26	132	35	7.5	2.6	139	140	5.3	3.5	9.7	11.1	4.9	2.2	45	5.3	4.8	6.9	115	6.5	6.5	144	75	29	202	75	25	645	215	11	13	9	0.3
138110	0	1	71.1	10.9	1	.	1.8	1.8	70.5	70.5	70.5	3.1	3.6	3.2	300	240	19	26	132	35	7.5	2.6	139	140	5.3	3.5	9.7	11.1	4.9	2.2	45	5.3	4.8	6.9	115	6.5	6.5	144	75	29	202	75	25	645	215	11	13	9	0.3
138111	1	0	24.1	11.6	0.9	1.8	1.8	1.7	64	64	64	2	2.3	2	300	240	19	27	114	44	11.8	5	141	139	5.2	4.2	8.5	10.3	4.9	2.8	44	4.9	4.9	7.8	87	.	.	150	61	51	191	100	36	361	196	22	35	15	0.4
138111	1	1	24.1	11.6	0.9	1.8	1.8	1.7	64	64	64	2	2.3	2	300	240	19	27	114	44	11.8	5	141	139	5.2	4.2	8.5	10.3	4.9	2.8	44	4.9	4.9	7.8	87	.	.	150	61	51	191	100	36	361	196	22	35	15	0.4
138112	0	0	69.2	11.4	1	1.4	1.6	1.6	77	77	77	1.7	3.6	2.5	300	240	21	27	121	36	8.2	3.1	143	142	4.9	3.6	9.5	10.6	4.1	2.2	42	.	5	6.9	.	.	.	150	89	42	95	78	29	181	190	17	24	57	0.3
138112	0	1	69.2	11.4	1	1.4	1.6	1.6	77	77	77	1.7	3.6	2.5	300	240	21	27	121	36	8.2	3.1	143	142	4.9	3.6	9.5	10.6	4.1	2.2	42	.	5	6.9	.	.	.	150	89	42	95	78	29	181	190	17	24	57	0.3
140101	1	0	61.5	11.8	2.1	1.6	.	1.6	70.6	68.6	67.7	1.1	3.1	2	297	240	.	.	161	42	13.9	4.9	139	140	6	3.8	8.7	10	6.6	2.8	41	4.8	6.7	7	99	.	.	151	.	43	84	85	39.9	351	151	15	14	28	0.7
140101	1	1	61.5	11.8	2.1	1.6	.	1.6	70.6	68.6	67.7	1.1	3.1	2	297	240	.	.	161	42	13.9	4.9	139	140	6	3.8	8.7	10	6.6	2.8	41	4.8	6.7	7	99	.	.	151	.	43	84	85	39.9	351	151	15	14	28	0.7
140102	1	0	76.6	11.9	2.3	1.9	1.8	1.7	48.6	48.3	.	1.8	2.2	2.2	287	240	.	.	181	40	8.5	2.1	140	140	5.9	3.3	9.8	10	2.7	1.2	40	4.2	6.1	6.9	82	.	.	176	53	77	96	29	10.4	418	196	15	15	13	0.7
140102	1	1	76.6	11.9	2.3	1.9	1.8	1.7	48.6	48.3	.	1.8	2.2	2.2	287	240	.	.	181	40	8.5	2.1	140	140	5.9	3.3	9.8	10	2.7	1.2	40	4.2	6.1	6.9	82	.	.	176	53	77	96	29	10.4	418	196	15	15	13	0.7
140103	0	0	58.1	11.7	2.1	1.5	1.3	1.5	82.5	82.8	82.5	3.8	4	4	298	240	.	.	170	45	10.1	3.7	140	141	5.3	4.4	9.2	9.9	5.3	2.7	45	5.1	6.1	.	115	.	.	127	.	67	82	54	15.5	195	246	27	21	26	0.7
140103	0	1	58.1	11.7	2.1	1.5	1.3	1.5	82.5	82.8	82.5	3.8	4	4	298	240	.	.	170	45	10.1	3.7	140	141	5.3	4.4	9.2	9.9	5.3	2.7	45	5.1	6.1	.	115	.	.	127	.	67	82	54	15.5	195	246	27	21	26	0.7
140104	1	0	45.5	11.6	2.1	1.4	1.3	1.4	58	58.1	58.2	2.5	3.2	1.8	308	240	.	.	172	51	12.5	4	138	139	5.2	3.6	8	9	6.8	1.9	41	3.7	7.1	.	114	.	.	166	68	45	80	58	22.5	746	182	50	47	126	1.1
140104	1	1	45.5	11.6	2.1	1.4	1.3	1.4	58	58.1	58.2	2.5	3.2	1.8	308	240	.	.	172	51	12.5	4	138	139	5.2	3.6	8	9	6.8	1.9	41	3.7	7.1	.	114	.	.	166	68	45	80	58	22.5	746	182	50	47	126	1.1
140105	0	0	24.8	12.8	2.9	1.7	1.6	1.8	50.4	50.4	50.2	14.8	2.1	1.8	297	210	.	.	226	47	14.2	3.9	137	138	5.2	3.1	9.1	10.3	6.3	1.8	36	4.9	6.6	6.4	.	.	.	104	.	35	237	120	67.5	559	126	22	12	23	0.6
140105	0	1	24.8	12.8	2.9	1.7	1.6	1.8	50.4	50.4	50.2	14.8	2.1	1.8	297	210	.	.	226	47	14.2	3.9	137	138	5.2	3.1	9.1	10.3	6.3	1.8	36	4.9	6.6	6.4	.	.	.	104	.	35	237	120	67.5	559	126	22	12	23	0.6
140106	0	0	74.5	12.5	2.5	.	.	1.6	67.4	67.2	67.2	1.7	2.5	2.1	310	270	.	.	200	50	12.4	4.1	134	137	5.7	4.5	9.3	10.4	2.9	1.9	38	4.8	7.4	6.6	.	.	.	155	74	39	.	52	245	375	150	25	18	25	0.8
140106	0	1	74.5	12.5	2.5	.	.	1.6	67.4	67.2	67.2	1.7	2.5	2.1	310	270	.	.	200	50	12.4	4.1	134	137	5.7	4.5	9.3	10.4	2.9	1.9	38	4.8	7.4	6.6	.	.	.	155	74	39	.	52	245	375	150	25	18	25	0.8
140107	1	0	50.4	11	2.7	1.9	1.8	1.9	55.7	56.1	56.1	3.8	3.7	2.6	312	240	.	.	202	41	15.7	3.8	135	142	5.4	4.6	8.1	11.9	11.1	3.1	43	5.3	11	.	99	.	.	177	70	45	127	67	34.1	1390	139	22	18	40	0.8
140107	1	1	50.4	11	2.7	1.9	1.8	1.9	55.7	56.1	56.1	3.8	3.7	2.6	312	240	.	.	202	41	15.7	3.8	135	142	5.4	4.6	8.1	11.9	11.1	3.1	43	5.3	11	.	99	.	.	177	70	45	127	67	34.1	1390	139	22	18	40	0.8
140108	1	0	71.9	10.1	2.1	1.3	.	1.5	81.8	81.9	81.7	3.8	4	3.9	348	240	.	.	169	47	4.7	13.8	134	136	5.4	4.9	9.8	9.5	6	2.5	40	4.9	8.6	.	103	.	.	119	119	41	65	43	14.6	86	208	14	12	20	0.6
140108	1	1	71.9	10.1	2.1	1.3	.	1.5	81.8	81.9	81.7	3.8	4	3.9	348	240	.	.	169	47	4.7	13.8	134	136	5.4	4.9	9.8	9.5	6	2.5	40	4.9	8.6	.	103	.	.	119	119	41	65	43	14.6	86	208	14	12	20	0.6
140109	0	0	34.2	9.9	2.8	1.7	2	1.7	49.5	.	49.5	3.3	3.2	2	300	240	.	.	213	49	14	3.8	137	139	5.6	4.8	8.5	10.5	7.6	2	44	5	8.7	.	65	.	.	158	51	58	84	37	9	6	291	23	11	44	0.7
140109	0	1	34.2	9.9	2.8	1.7	2	1.7	49.5	.	49.5	3.3	3.2	2	300	240	.	.	213	49	14	3.8	137	139	5.6	4.8	8.5	10.5	7.6	2	44	5	8.7	.	65	.	.	158	51	58	84	37	9	6	291	23	11	44	0.7
140110	0	0	82.8	13.7	2.1	1.4	1.5	1.5	63.4	63.5	63.3	2.5	2.9	2.4	288	240	.	.	171	46	9.1	3.3	137	139	5.3	5.6	8.4	9.6	6.1	2.6	37	4.6	5	6.6	96	.	.	128	.	35	110	34	14.2	76	169	14	15	22	0.7
140110	0	1	82.8	13.7	2.1	1.4	1.5	1.5	63.4	63.5	63.3	2.5	2.9	2.4	288	240	.	.	171	46	9.1	3.3	137	139	5.3	5.6	8.4	9.6	6.1	2.6	37	4.6	5	6.6	96	.	.	128	.	35	110	34	14.2	76	169	14	15	22	0.7
140111	0	0	83	11.4	1.3	.	.	1.2	53.4	53.3	53.4	2	0.3	1.2	277	240	.	.	111	37	8	3	144	141	5.7	5.3	10.1	9.9	4.6	2	38	3.8	5.7	6.5	.	.	.	224	122	35	163	74	33	786	159	31	27	156	0.6
140111	0	1	83	11.4	1.3	.	.	1.2	53.4	53.3	53.4	2	0.3	1.2	277	240	.	.	111	37	8	3	144	141	5.7	5.3	10.1	9.9	4.6	2	38	3.8	5.7	6.5	.	.	.	224	122	35	163	74	33	786	159	31	27	156	0.6
140112	1	0	33.9	9.8	1.7	.	1.3	1.4	65	63.9	63.3	2.2	1.5	3.1	300	240	.	.	142	42	7.3	2.5	140	139	4	3	9.5	9.6	4.1	1.4	46	4.7	5.9	.	72	.	.	136	47	40	94	53	18	834	208	19	19	141	1
140112	1	1	33.9	9.8	1.7	.	1.3	1.4	65	63.9	63.3	2.2	1.5	3.1	300	240	.	.	142	42	7.3	2.5	140	139	4	3	9.5	9.6	4.1	1.4	46	4.7	5.9	.	72	.	.	136	47	40	94	53	18	834	208	19	19	141	1
140113	0	0	72.4	8.9	1.6	1.1	1.3	1.2	65.5	65.4	65.4	1.8	1.3	1.6	300	210	.	.	171	58	9.6	3.5	143	138	4.8	3.9	8.8	10	4.5	2.4	42	4.7	7.1	7.3	91	.	.	169	88	29	177	113	38.1	339	210	15	19	26	0.5
140113	0	1	72.4	8.9	1.6	1.1	1.3	1.2	65.5	65.4	65.4	1.8	1.3	1.6	300	210	.	.	171	58	9.6	3.5	143	138	4.8	3.9	8.8	10	4.5	2.4	42	4.7	7.1	7.3	91	.	.	169	88	29	177	113	38.1	339	210	15	19	26	0.5
140114	1	0	76.8	12.1	2.1	1.4	1.4	1.3	89.4	88.4	89.8	3.2	2.2	3.1	297	270	.	.	177	57	9.7	3.9	141	140	4.8	3.5	8.8	10.6	4.3	2.4	36	4.8	7	7	178	7.3	6	115	48	25	127	43	19	100	160	15	13	17	0.8
140114	1	1	76.8	12.1	2.1	1.4	1.4	1.3	89.4	88.4	89.8	3.2	2.2	3.1	297	270	.	.	177	57	9.7	3.9	141	140	4.8	3.5	8.8	10.6	4.3	2.4	36	4.8	7	7	178	7.3	6	115	48	25	127	43	19	100	160	15	13	17	0.8
140115	0	0	65.8	7.6	2	1.5	1.2	1.5	47.2	48.9	50.6	2.9	2.6	2.1	277	210	.	.	158	43	5.1	1.7	137	141	4.4	3.9	9.1	9.9	4.9	2.3	37	4.2	5.5	7.2	287	8.8	6	148	.	42	54	17	4	13	296	20	18	23	0.6
140115	0	1	65.8	7.6	2	1.5	1.2	1.5	47.2	48.9	50.6	2.9	2.6	2.1	277	210	.	.	158	43	5.1	1.7	137	141	4.4	3.9	9.1	9.9	4.9	2.3	37	4.2	5.5	7.2	287	8.8	6	148	.	42	54	17	4	13	296	20	18	23	0.6
140116	1	0	73.5	11.7	2.7	1.5	1.8	1.3	71.8	71.8	71.9	3.1	3	3.6	270	240	.	.	230	73	14.1	5.9	142	141	5.1	3.4	8.8	10.4	6.5	2.7	42	4.9	8.6	.	95	.	.	233	102	61	132	71	23.8	218	211	15	21	73	0.7
140116	1	1	73.5	11.7	2.7	1.5	1.8	1.3	71.8	71.8	71.9	3.1	3	3.6	270	240	.	.	230	73	14.1	5.9	142	141	5.1	3.4	8.8	10.4	6.5	2.7	42	4.9	8.6	.	95	.	.	233	102	61	132	71	23.8	218	211	15	21	73	0.7
140117	0	0	87.8	10.8	1.2	1.5	1.8	1.8	49.8	49.5	48.8	1.4	0.9	1.3	286	180	.	.	87	18	8.1	2.2	139	136	5.3	3.3	9.1	9.8	5.3	1.9	37	4.1	5.2	.	70	.	.	187	.	55	96	37	13.6	22	192	13	16	18	0.5
140117	0	1	87.8	10.8	1.2	1.5	1.8	1.8	49.8	49.5	48.8	1.4	0.9	1.3	286	180	.	.	87	18	8.1	2.2	139	136	5.3	3.3	9.1	9.8	5.3	1.9	37	4.1	5.2	.	70	.	.	187	.	55	96	37	13.6	22	192	13	16	18	0.5
140118	1	0	84.9	9.5	1.9	.	.	2	55.8	56	55.9	2.7	2.3	2.3	350	265	.	.	156	28	12	2.6	140	142	4.5	4.6	9.9	10.5	2.6	1.7	39	4.4	6.9	6.9	105	.	.	142	44	46	.	78	30.5	137	181	19	21	19	0.8
140118	1	1	84.9	9.5	1.9	.	.	2	55.8	56	55.9	2.7	2.3	2.3	350	265	.	.	156	28	12	2.6	140	142	4.5	4.6	9.9	10.5	2.6	1.7	39	4.4	6.9	6.9	105	.	.	142	44	46	.	78	30.5	137	181	19	21	19	0.8
140119	1	0	61.7	9.5	2.1	.	.	1.5	53	53.6	53.2	3.2	3.2	3.4	301	240	.	.	160	47	10.5	3.6	139	140	5.2	6.3	9.2	10	3.9	1.9	43	4.4	5.5	7.2	107	.	.	154	68	49	78	62	24.1	523	182	11	13	33	0.7
140119	1	1	61.7	9.5	2.1	.	.	1.5	53	53.6	53.2	3.2	3.2	3.4	301	240	.	.	160	47	10.5	3.6	139	140	5.2	6.3	9.2	10	3.9	1.9	43	4.4	5.5	7.2	107	.	.	154	68	49	78	62	24.1	523	182	11	13	33	0.7
140120	1	0	75.6	12.5	0.9	1	1.2	0.9	64.3	63.1	64.5	2.4	2.8	2.1	258	210	.	.	107	48	6.7	3.6	137	137	4.3	.	8.8	10.5	5	3.5	38	4.6	7.7	7.3	148	7.2	6	205	138	70	157	47	11.3	26	295	6	26	41	0.7
140120	1	1	75.6	12.5	0.9	1	1.2	0.9	64.3	63.1	64.5	2.4	2.8	2.1	258	210	.	.	107	48	6.7	3.6	137	137	4.3	.	8.8	10.5	5	3.5	38	4.6	7.7	7.3	148	7.2	6	205	138	70	157	47	11.3	26	295	6	26	41	0.7
140121	0	0	68.3	12.6	2.2	.	.	1.5	65.4	65.6	65.3	3.4	3.1	3.3	304	210	.	.	174	48	12.1	4.2	143	138	6.1	6.9	9.5	11.2	4.5	2.2	42	5.1	6.8	7.3	213	7.4	.	185	77	29	254	69	39.1	69	125	.	.	29	0.7
140121	0	1	68.3	12.6	2.2	.	.	1.5	65.4	65.6	65.3	3.4	3.1	3.3	304	210	.	.	174	48	12.1	4.2	143	138	6.1	6.9	9.5	11.2	4.5	2.2	42	5.1	6.8	7.3	213	7.4	.	185	77	29	254	69	39.1	69	125	.	.	29	0.7
140122	0	0	44.6	12.7	2.6	.	.	1.9	58.7	58.4	58.6	2.7	2.1	3.6	302	210	.	.	193	37	.	3.7	140	139	5.5	.	10.2	10.2	4.1	2.5	42	5.1	9	7.5	70	.	.	252	118	52	171	49	20.5	355	169	16	25	18	0.7
140122	0	1	44.6	12.7	2.6	.	.	1.9	58.7	58.4	58.6	2.7	2.1	3.6	302	210	.	.	193	37	.	3.7	140	139	5.5	.	10.2	10.2	4.1	2.5	42	5.1	9	7.5	70	.	.	252	118	52	171	49	20.5	355	169	16	25	18	0.7
140123	0	0	80.4	13.1	2.1	1.5	1.5	1.5	52.9	52.9	52.9	1.7	1.6	1.4	300	210	.	.	87	43	7.6	2.2	140	.	5.4	.	8.6	.	4.7	.	43	.	7.3	7.2	87	.	.	198	79	77	69	58	25.2	202	163	23	18	18	0.8
140123	0	1	80.4	13.1	2.1	1.5	1.5	1.5	52.9	52.9	52.9	1.7	1.6	1.4	300	210	.	.	87	43	7.6	2.2	140	.	5.4	.	8.6	.	4.7	.	43	.	7.3	7.2	87	.	.	198	79	77	69	58	25.2	202	163	23	18	18	0.8
140124	1	0	82.7	14.4	1.9	1.4	1.3	1.4	62.2	60.9	60.1	3.3	3	3.1	300	240	.	.	156	47	9.2	3.9	138	.	6.9	.	10.2	.	5.2	.	40	.	6	7.2	86	5.5	6	136	59	57	86	65	28.9	434	159	23	21	76	1
140124	1	1	82.7	14.4	1.9	1.4	1.3	1.4	62.2	60.9	60.1	3.3	3	3.1	300	240	.	.	156	47	9.2	3.9	138	.	6.9	.	10.2	.	5.2	.	40	.	6	7.2	86	5.5	6	136	59	57	86	65	28.9	434	159	23	21	76	1
140125	0	0	73.4	10.7	1.7	1.3	1.2	1.2	78.1	77.9	76.9	2.8	1.6	1.9	300	240	.	.	145	51	11	5	142	.	5.2	.	9.4	.	3.8	.	37	.	5.2	7.3	.	.	.	148	69	42	81	62	35.7	475	123	20	21	34	1.1
140125	0	1	73.4	10.7	1.7	1.3	1.2	1.2	78.1	77.9	76.9	2.8	1.6	1.9	300	240	.	.	145	51	11	5	142	.	5.2	.	9.4	.	3.8	.	37	.	5.2	7.3	.	.	.	148	69	42	81	62	35.7	475	123	20	21	34	1.1
140126	0	0	69.2	12.9	2.3	1.5	1.6	1.6	50.8	51	50.9	2.3	1.4	2.2	222	240	.	.	180	45	10.1	3.6	134	.	6.1	.	9.1	.	3	.	36	.	7.5	6.4	.	.	.	142	59	54	133	96	43	2330	158	78	58	183	0.5
140126	0	1	69.2	12.9	2.3	1.5	1.6	1.6	50.8	51	50.9	2.3	1.4	2.2	222	240	.	.	180	45	10.1	3.6	134	.	6.1	.	9.1	.	3	.	36	.	7.5	6.4	.	.	.	142	59	54	133	96	43	2330	158	78	58	183	0.5
140127	0	0	63.2	11.1	2.2	2.2	2.2	2.2	51.1	51	51	3.3	2.4	1.9	320	240	.	.	158	25	9.5	2	135	.	5.7	.	9.5	.	4.3	.	36	.	7.1	6.1	.	.	.	237	114	63	200	105	45.9	1930	162	48	25	25	0.6
140127	0	1	63.2	11.1	2.2	2.2	2.2	2.2	51.1	51	51	3.3	2.4	1.9	320	240	.	.	158	25	9.5	2	135	.	5.7	.	9.5	.	4.3	.	36	.	7.1	6.1	.	.	.	237	114	63	200	105	45.9	1930	162	48	25	25	0.6
140128	1	0	82	14.3	1.7	1.1	1.2	1	45	46.5	45.9	2	1.8	1	275	210	.	.	164	67	8.8	4.7	146	.	5.9	.	11.1	.	4	.	39	.	6.4	5.8	.	.	.	213	90	56	133	28	10.6	216	187	46	29	184	0.7
140128	1	1	82	14.3	1.7	1.1	1.2	1	45	46.5	45.9	2	1.8	1	275	210	.	.	164	67	8.8	4.7	146	.	5.9	.	11.1	.	4	.	39	.	6.4	5.8	.	.	.	213	90	56	133	28	10.6	216	187	46	29	184	0.7
140129	1	0	25.2	11.1	.	1.9	1.7	3.3	51	51.3	52.1	3.7	2.7	3.4	250	270	.	.	153	42	11.9	4.1	116	.	4.6	.	8.5	.	7.4	.	37	.	10.3	.	89	11.7	6	206	77	24	523	38	17.3	235	155	26	24	25	0.7
140129	1	1	25.2	11.1	.	1.9	1.7	3.3	51	51.3	52.1	3.7	2.7	3.4	250	270	.	.	153	42	11.9	4.1	116	.	4.6	.	8.5	.	7.4	.	37	.	10.3	.	89	11.7	6	206	77	24	523	38	17.3	235	155	26	24	25	0.7
140130	1	0	48.3	13.7	.	.	2.1	2	61.6	61.6	61.4	3.4	3.6	3	320	210	.	.	149	27	12.6	3.3	138	.	5.2	.	9.4	.	7.7	.	59.1	.	.	7.6	105	.	.	179	.	76	103	80	20.8	83	272	21	22	14	0.8
140130	1	1	48.3	13.7	.	.	2.1	2	61.6	61.6	61.4	3.4	3.6	3	320	210	.	.	149	27	12.6	3.3	138	.	5.2	.	9.4	.	7.7	.	59.1	.	.	7.6	105	.	.	179	.	76	103	80	20.8	83	272	21	22	14	0.8
140131	0	0	77.3	11.7	1.3	.	.	1.8	46.1	46.1	46.1	0.9	0.6	0.9	320	210	.	.	74	15	7.7	1.9	139	.	5.4	.	10.9	.	6.5	.	37	.	.	6.2	116	.	.	234	.	55	122	73	35.2	238	35.2	7	14	37	2.1
140131	0	1	77.3	11.7	1.3	.	.	1.8	46.1	46.1	46.1	0.9	0.6	0.9	320	210	.	.	74	15	7.7	1.9	139	.	5.4	.	10.9	.	6.5	.	37	.	.	6.2	116	.	.	234	.	55	122	73	35.2	238	35.2	7	14	37	2.1
140132	0	0	48	10.8	1.8	.	1.3	1.3	95.1	95.8	96	3.3	3.1	3.1	320	210	.	.	117	37	9.1	3.4	142	.	4.9	.	8.5	.	5.5	.	37	.	.	7.7	105	8.9	6	185	.	43	199	64	22.2	245	204	18	17	45	1.4
140132	0	1	48	10.8	1.8	.	1.3	1.3	95.1	95.8	96	3.3	3.1	3.1	320	210	.	.	117	37	9.1	3.4	142	.	4.9	.	8.5	.	5.5	.	37	.	.	7.7	105	8.9	6	185	.	43	199	64	22.2	245	204	18	17	45	1.4
140133	0	0	70.1	13.1	1.8	.	1.2	1	74.9	74.8	74.8	1.8	1.4	2	300	180	.	.	145	59	8.3	3.4	144	.	5	.	8.8	.	7.1	.	46	.	.	7.8	96	.	.	218	.	38	136	96	27.4	176	248	30	25	97	0.9
140133	0	1	70.1	13.1	1.8	.	1.2	1	74.9	74.8	74.8	1.8	1.4	2	300	180	.	.	145	59	8.3	3.4	144	.	5	.	8.8	.	7.1	.	46	.	.	7.8	96	.	.	218	.	38	136	96	27.4	176	248	30	25	97	0.9
140134	1	0	61.9	12.3	1.2	.	1.3	1.2	71	71	70.9	0.9	1	1.6	320	240	.	.	82	27	5.4	2	143	.	5.4	.	9.6	.	3.7	.	45	.	.	7	126	.	.	137	.	47	115	66	18.2	74	257	26	20	118	1.1
140134	1	1	61.9	12.3	1.2	.	1.3	1.2	71	71	70.9	0.9	1	1.6	320	240	.	.	82	27	5.4	2	143	.	5.4	.	9.6	.	3.7	.	45	.	.	7	126	.	.	137	.	47	115	66	18.2	74	257	26	20	118	1.1
140135	1	0	51.2	9.8	2.9	.	2	2.2	80.5	80.6	80.2	2.6	2.9	3.1	300	180	.	.	154	26	10.3	2.5	137	.	5.6	.	9.8	.	4.4	.	40	.	.	7.2	137	.	.	213	.	36	623	134	33.2	598	286	24	16	116	0.7
140135	1	1	51.2	9.8	2.9	.	2	2.2	80.5	80.6	80.2	2.6	2.9	3.1	300	180	.	.	154	26	10.3	2.5	137	.	5.6	.	9.8	.	4.4	.	40	.	.	7.2	137	.	.	213	.	36	623	134	33.2	598	286	24	16	116	0.7
140136	1	0	82.9	11	1.9	.	1.8	1.9	63.4	63.7	63.8	2.5	2.5	2.4	320	180	.	.	158	31	4.3	.	140	.	4.5	.	8.3	.	4.7	.	37	.	.	6.7	183	8.5	6	120	.	57	111	18	7.4	255	171	13	26	28	0.4
140136	1	1	82.9	11	1.9	.	1.8	1.9	63.4	63.7	63.8	2.5	2.5	2.4	320	180	.	.	158	31	4.3	.	140	.	4.5	.	8.3	.	4.7	.	37	.	.	6.7	183	8.5	6	120	.	57	111	18	7.4	255	171	13	26	28	0.4
140137	0	0	83.1	10.9	1.5	.	0.5	1.4	56.8	56.6	56.6	1	1.5	2.3	254	180	.	.	98	28	7.2	2.2	134	.	7	.	8.6	.	5.9	.	33	.	.	6.5	112	.	.	156	.	42	119	50	26.8	740	132	10	11	19	1
140137	0	1	83.1	10.9	1.5	.	0.5	1.4	56.8	56.6	56.6	1	1.5	2.3	254	180	.	.	98	28	7.2	2.2	134	.	7	.	8.6	.	5.9	.	33	.	.	6.5	112	.	.	156	.	42	119	50	26.8	740	132	10	11	19	1
140138	0	0	60.7	11.2	2	1.3	1.1	1.3	113.1	110.5	108.4	3.4	3.4	3.1	300	210	.	.	164	50	7.9	2.9	142	.	4.5	.	9.1	.	5	.	41	.	.	6.9	131	4.5	6	98	.	46	110	92	31.9	506	204	65	31	20	1
140138	0	1	60.7	11.2	2	1.3	1.1	1.3	113.1	110.5	108.4	3.4	3.4	3.1	300	210	.	.	164	50	7.9	2.9	142	.	4.5	.	9.1	.	5	.	41	.	.	6.9	131	4.5	6	98	.	46	110	92	31.9	506	204	65	31	20	1
140139	0	0	69.7	10.5	.	1.5	.	2.1	57.4	58.1	57.4	3.5	2.5	1.2	320	210	.	.	105	18	7.5	1.7	140	.	5.1	.	10.1	.	3.9	.	28	.	.	6.6	136	.	.	159	.	48	137	46	18.8	167	173	11	16	20	0.7
140139	0	1	69.7	10.5	.	1.5	.	2.1	57.4	58.1	57.4	3.5	2.5	1.2	320	210	.	.	105	18	7.5	1.7	140	.	5.1	.	10.1	.	3.9	.	28	.	.	6.6	136	.	.	159	.	48	137	46	18.8	167	173	11	16	20	0.7
140140	1	0	66	11.2	2.2	1.8	1.9	1.8	67.6	67.5	67.8	3.5	3.5	3.8	350	210	.	.	162	35	9	2.5	139	.	5.6	.	8.5	.	5.4	.	40	.	.	7.3	119	.	.	186	.	42	133	50	25.8	354	137	13	17	12	0.8
140140	1	1	66	11.2	2.2	1.8	1.9	1.8	67.6	67.5	67.8	3.5	3.5	3.8	350	210	.	.	162	35	9	2.5	139	.	5.6	.	8.5	.	5.4	.	40	.	.	7.3	119	.	.	186	.	42	133	50	25.8	354	137	13	17	12	0.8
140141	1	0	88.2	11.6	2.5	1.5	1.8	1.7	64.9	64.9	65	2.7	2.6	2.3	290	240	.	.	191	43	10.3	2.8	143	.	5.2	.	8.4	.	7.3	.	42	.	.	7.6	114	6.2	6	125	.	39	132	77	33	725	161	25	23	76	0.9
140141	1	1	88.2	11.6	2.5	1.5	1.8	1.7	64.9	64.9	65	2.7	2.6	2.3	290	240	.	.	191	43	10.3	2.8	143	.	5.2	.	8.4	.	7.3	.	42	.	.	7.6	114	6.2	6	125	.	39	132	77	33	725	161	25	23	76	0.9
140142	1	0	70.4	10.5	.	2	2	.	63.1	63.4	63.7	2.9	3.3	3.7	350	270	.	.	175	.	11.3	.	135	.	5.8	.	9.1	.	2.8	.	38	.	6.1	6.5	144	.	.	224	127.6	43	267	110	40.4	1080	193	5	11	37	0.3
140142	1	1	70.4	10.5	.	2	2	.	63.1	63.4	63.7	2.9	3.3	3.7	350	270	.	.	175	.	11.3	.	135	.	5.8	.	9.1	.	2.8	.	38	.	6.1	6.5	144	.	.	224	127.6	43	267	110	40.4	1080	193	5	11	37	0.3
140143	1	0	70.5	11	.	1.6	1.6	.	62.1	62.1	62.2	2.6	2.7	3.1	303	240	.	.	161	.	9.1	.	138	139	5	.	9.3	10.2	4.9	2	37	4.7	8.7	6.8	96	.	.	202	131	39	160	90	39.1	422	163	9	11	50	0.6
140143	1	1	70.5	11	.	1.6	1.6	.	62.1	62.1	62.2	2.6	2.7	3.1	303	240	.	.	161	.	9.1	.	138	139	5	.	9.3	10.2	4.9	2	37	4.7	8.7	6.8	96	.	.	202	131	39	160	90	39.1	422	163	9	11	50	0.6
140144	0	0	81.5	11.5	1.4	1.6	1.6	1.6	63.6	63.6	63.5	2.2	2.3	2.4	295	96	.	.	108	26	9.4	3	137	.	5.7	.	9.7	.	4.8	.	35	.	5	6.2	113	.	.	148	82.6	50	77	44	21.6	505	144	27	23	117	0.7
140144	0	1	81.5	11.5	1.4	1.6	1.6	1.6	63.6	63.6	63.5	2.2	2.3	2.4	295	96	.	.	108	26	9.4	3	137	.	5.7	.	9.7	.	4.8	.	35	.	5	6.2	113	.	.	148	82.6	50	77	44	21.6	505	144	27	23	117	0.7
140145	1	0	44.6	9.8	.	1.5	1.4	.	75.2	76.4	76.3	2.8	3.1	3.1	300	360	.	.	118	.	10.2	.	137	139	4.5	4.2	8	11.5	4.5	2.4	41	5.2	8.7	6.8	95	.	.	192	90.8	21	401	28	11.6	294	170	6	18	17	0.5
140145	1	1	44.6	9.8	.	1.5	1.4	.	75.2	76.4	76.3	2.8	3.1	3.1	300	360	.	.	118	.	10.2	.	137	139	4.5	4.2	8	11.5	4.5	2.4	41	5.2	8.7	6.8	95	.	.	192	90.8	21	401	28	11.6	294	170	6	18	17	0.5
140146	0	0	70.3	11.5	2.2	.	1.9	2.1	54.6	58.6	58.9	3.6	2.7	2.4	300	240	.	.	157	27	10.1	2.5	135	139	6	3.6	7.6	10.5	5.1	2	41	5	5.3	7	96	.	.	141	57	52	160	45	16.6	150	192	12	14	.	0.6
140146	0	1	70.3	11.5	2.2	.	1.9	2.1	54.6	58.6	58.9	3.6	2.7	2.4	300	240	.	.	157	27	10.1	2.5	135	139	6	3.6	7.6	10.5	5.1	2	41	5	5.3	7	96	.	.	141	57	52	160	45	16.6	150	192	12	14	.	0.6
140147	0	0	61.4	12.9	2.4	1.8	2	2	66.9	66.5	66.4	3.3	2.6	2.3	300	210	.	.	178	31	6.3	1.5	135	139	5.9	4.5	8.9	10.7	3.6	1.5	39	5.2	8.7	6.6	79	.	.	155	60.6	31	317	57	26.2	441	154	16	20	21	1
140147	0	1	61.4	12.9	2.4	1.8	2	2	66.9	66.5	66.4	3.3	2.6	2.3	300	210	.	.	178	31	6.3	1.5	135	139	5.9	4.5	8.9	10.7	3.6	1.5	39	5.2	8.7	6.6	79	.	.	155	60.6	31	317	57	26.2	441	154	16	20	21	1
140148	1	0	35.4	11.8	2	1.7	1.8	1.6	75.1	70.4	75.1	2.6	2	2.9	318	210	.	.	161	37	12.6	3.8	139	136	4.2	3.4	9	10.3	4.6	1.9	42	5	8	6.7	79	.	.	179	98.8	38	211	156	70.9	1870	156	19	13	23	0.8
140148	1	1	35.4	11.8	2	1.7	1.8	1.6	75.1	70.4	75.1	2.6	2	2.9	318	210	.	.	161	37	12.6	3.8	139	136	4.2	3.4	9	10.3	4.6	1.9	42	5	8	6.7	79	.	.	179	98.8	38	211	156	70.9	1870	156	19	13	23	0.8
140149	0	0	41.6	10.3	1.6	1.4	1.5	1.4	85.5	85.7	85.5	2.6	2.6	1.8	306	240	.	.	135	39	13.1	4.5	141	135	5.3	3.7	8.7	9.1	5.1	3.5	41	4.6	8.3	6.7	113	.	.	171	52	25	470	55	20.8	375	187	29	17	18	0.7
140149	0	1	41.6	10.3	1.6	1.4	1.5	1.4	85.5	85.7	85.5	2.6	2.6	1.8	306	240	.	.	135	39	13.1	4.5	141	135	5.3	3.7	8.7	9.1	5.1	3.5	41	4.6	8.3	6.7	113	.	.	171	52	25	470	55	20.8	375	187	29	17	18	0.7
140150	0	0	84.5	12.6	2	2.1	.	2.1	51.6	51.5	54.3	3.3	3.3	3.1	285	240	.	.	138	24	7.6	1.9	134	139	5.8	3.2	9	10.7	4.4	1.8	40	5	5.6	7.2	95	.	.	149	66.2	47	179	47	25.8	821	129	9	12	10	0.7
140150	0	1	84.5	12.6	2	2.1	.	2.1	51.6	51.5	54.3	3.3	3.3	3.1	285	240	.	.	138	24	7.6	1.9	134	139	5.8	3.2	9	10.7	4.4	1.8	40	5	5.6	7.2	95	.	.	149	66.2	47	179	47	25.8	821	129	9	12	10	0.7
146101	0	0	64.9	11.2	1.4	1.6	1.7	1.4	65.5	65.5	65.5	0.9	2.5	4	350	240	23.7	.	181	54	14.3	.	137	.	4.5	.	11.4	.	4.1	.	42	.	5.2	5.9	138	.	.	.	99	31	116	114	30	330.9	195	7	10	5	0.7
146101	0	1	64.9	11.2	1.4	1.6	1.7	1.4	65.5	65.5	65.5	0.9	2.5	4	350	240	23.7	.	181	54	14.3	.	137	.	4.5	.	11.4	.	4.1	.	42	.	5.2	5.9	138	.	.	.	99	31	116	114	30	330.9	195	7	10	5	0.7
146102	1	0	72.2	10.6	0.9	1.4	1.6	1.6	114	114	114	2.5	1.3	3.2	350	240	23.5	.	109	27	10.4	.	140	.	5.1	.	10.3	.	3.5	.	36	.	5	6.9	92	.	.	.	80	27	176	54	22	587.5	176	4	14	8	0.6
146102	1	1	72.2	10.6	0.9	1.4	1.6	1.6	114	114	114	2.5	1.3	3.2	350	240	23.5	.	109	27	10.4	.	140	.	5.1	.	10.3	.	3.5	.	36	.	5	6.9	92	.	.	.	80	27	176	54	22	587.5	176	4	14	8	0.6
146103	1	0	81.4	11.3	1.1	1.4	1.7	1.6	75	75	75	3.2	3.7	3.2	350	240	26	.	123	31	10.2	.	140	.	4.5	.	10.9	.	4.7	.	44	.	5.8	6.5	106	.	.	.	77	36	38	56	24	238.7	190	19	22	47	1.1
146103	1	1	81.4	11.3	1.1	1.4	1.7	1.6	75	75	75	3.2	3.7	3.2	350	240	26	.	123	31	10.2	.	140	.	4.5	.	10.9	.	4.7	.	44	.	5.8	6.5	106	.	.	.	77	36	38	56	24	238.7	190	19	22	47	1.1
146104	0	0	74.2	10	1	1.7	1.6	1.6	68	68	68	2.3	2	2.7	350	240	28.5	.	112	28	7.3	.	137	.	5.7	.	11	.	4.5	.	39	.	5.1	0	117	.	.	.	98	49	193	39	14	2.3	0	9	18	7	0.6
146104	0	1	74.2	10	1	1.7	1.6	1.6	68	68	68	2.3	2	2.7	350	240	28.5	.	112	28	7.3	.	137	.	5.7	.	11	.	4.5	.	39	.	5.1	0	117	.	.	.	98	49	193	39	14	2.3	0	9	18	7	0.6
146105	1	0	48.8	11.9	1.4	1.7	1.7	1.7	53	53	53	1.1	2.2	1.8	350	240	27.1	.	160	37	10.1	.	139	.	4.7	.	11.2	.	6.9	.	44	.	6.2	6.8	90	.	.	.	126	39	137	52	19	313.2	199	23	21	17	0.7
146105	1	1	48.8	11.9	1.4	1.7	1.7	1.7	53	53	53	1.1	2.2	1.8	350	240	27.1	.	160	37	10.1	.	139	.	4.7	.	11.2	.	6.9	.	44	.	6.2	6.8	90	.	.	.	126	39	137	52	19	313.2	199	23	21	17	0.7
146106	0	0	80.2	10.4	0.8	1.4	1.4	1.9	59	59	59	0	2	2	350	240	31.9	.	80	15	6.8	.	144	.	3	.	9.4	.	1.4	.	36	.	5.4	5.5	156	.	.	.	75	37	66	58	22	795.1	116	6	15	13	.
146106	0	1	80.2	10.4	0.8	1.4	1.4	1.9	59	59	59	0	2	2	350	240	31.9	.	80	15	6.8	.	144	.	3	.	9.4	.	1.4	.	36	.	5.4	5.5	156	.	.	.	75	37	66	58	22	795.1	116	6	15	13	.
146107	1	0	50.5	11.9	1.2	1.4	1.7	1.7	60	60	60	2.3	2.3	3.8	350	240	26.9	29.5	141	32	15.5	.	143	.	3.8	.	10.5	.	5.8	.	41	.	6.4	6.4	7.6	.	.	123	.	31	142	124	63	1498	140	29	20	27	0.8
146107	1	1	50.5	11.9	1.2	1.4	1.7	1.7	60	60	60	2.3	2.3	3.8	350	240	26.9	29.5	141	32	15.5	.	143	.	3.8	.	10.5	.	5.8	.	41	.	6.4	6.4	7.6	.	.	123	.	31	142	124	63	1498	140	29	20	27	0.8
146108	1	0	71.9	12	1.3	1.3	1.6	1.3	58.5	58.5	58.5	1	0.9	0.3	350	240	22.6	.	182	61	17.9	.	140	.	4.4	.	10.6	.	6.4	.	44	.	6.8	6.7	143	.	.	125	.	44	32	48	18	0.6	190	11	12	11	0.7
146108	1	1	71.9	12	1.3	1.3	1.6	1.3	58.5	58.5	58.5	1	0.9	0.3	350	240	22.6	.	182	61	17.9	.	140	.	4.4	.	10.6	.	6.4	.	44	.	6.8	6.7	143	.	.	125	.	44	32	48	18	0.6	190	11	12	11	0.7
146109	0	0	67.4	11.8	0.9	1.7	1.4	1.6	50	50	50	2	1.9	3	350	260	.	.	97	22	7.6	.	143	141	4.9	3.5	9.7	.	4.9	.	40	.	6.3	6.3	216	.	.	13877	.	38	224	50	30	1424	131	6	12	.	0.6
146109	0	1	67.4	11.8	0.9	1.7	1.4	1.6	50	50	50	2	1.9	3	350	260	.	.	97	22	7.6	.	143	141	4.9	3.5	9.7	.	4.9	.	40	.	6.3	6.3	216	.	.	13877	.	38	224	50	30	1424	131	6	12	.	0.6
146110	1	0	84.4	11.7	1.1	1.4	1.6	1.7	48	48	48	0	2.3	2.5	350	240	28.1	30.5	125	28	7.7	.	143	144	4	3	10.2	.	4.9	.	40	.	5.8	6.3	130	.	.	.	190	35	49	28	14	550	140	5	9	5	0.9
146110	1	1	84.4	11.7	1.1	1.4	1.6	1.7	48	48	48	0	2.3	2.5	350	240	28.1	30.5	125	28	7.7	.	143	144	4	3	10.2	.	4.9	.	40	.	5.8	6.3	130	.	.	.	190	35	49	28	14	550	140	5	9	5	0.9
146111	0	0	56.1	11.2	0.9	1.4	1.7	1	66.5	66.5	66.5	1.5	2.2	2	350	240	3.2	4.2	125	53	9.9	.	142	143	4	3.3	10.7	.	4.2	.	34	.	4.4	6.9	114	.	.	180	123	44	67	56	20	256.8	228	32	35	24	0.8
146111	0	1	56.1	11.2	0.9	1.4	1.7	1	66.5	66.5	66.5	1.5	2.2	2	350	240	3.2	4.2	125	53	9.9	.	142	143	4	3.3	10.7	.	4.2	.	34	.	4.4	6.9	114	.	.	180	123	44	67	56	20	256.8	228	32	35	24	0.8
146112	0	0	70.6	11.2	1.1	1.3	1.6	1.3	49	49	49	0	2.4	2	350	240	24.3	24.2	122	24	8.9	.	143	145	4.5	.	10.4	.	2.9	.	41	.	4.6	6.9	103	.	.	158	89	53	78	32	18	753.1	123	8	11	11	1.2
146112	0	1	70.6	11.2	1.1	1.3	1.6	1.3	49	49	49	0	2.4	2	350	240	24.3	24.2	122	24	8.9	.	143	145	4.5	.	10.4	.	2.9	.	41	.	4.6	6.9	103	.	.	158	89	53	78	32	18	753.1	123	8	11	11	1.2
146113	1	0	76.4	11.3	1.1	1.8	1.6	1.7	63.5	63.5	63.5	3.3	2.2	3.2	350	240	22.5	24.6	122	28	7	.	136	138	4.1	3.2	9.7	.	3.2	.	41	.	5	6.8	202	.	.	150	.	30	30	195	13	69.6	263	8	10	16	0.9
146113	1	1	76.4	11.3	1.1	1.8	1.6	1.7	63.5	63.5	63.5	3.3	2.2	3.2	350	240	22.5	24.6	122	28	7	.	136	138	4.1	3.2	9.7	.	3.2	.	41	.	5	6.8	202	.	.	150	.	30	30	195	13	69.6	263	8	10	16	0.9
146114	1	0	83	12	1.3	1.7	1.6	1.7	49.5	49.5	49.5	1	1	2.3	350	240	26.1	30.8	143	33	14.6	.	140	142	4.4	3.1	9.2	.	6.1	.	38	.	2.2	6.7	74	.	.	120	72.6	36	62	25	37	1131	158	2	6	9	0.3
146114	1	1	83	12	1.3	1.7	1.6	1.7	49.5	49.5	49.5	1	1	2.3	350	240	26.1	30.8	143	33	14.6	.	140	142	4.4	3.1	9.2	.	6.1	.	38	.	2.2	6.7	74	.	.	120	72.6	36	62	25	37	1131	158	2	6	9	0.3
146115	0	0	68.8	10.4	0.8	1.4	1.6	1.7	59	59	59	1.3	2.3	1.7	350	240	27.5	.	85	20	8.3	.	139	.	3.5	.	9.9	.	3.1	.	39	.	5.6	7.1	110	.	.	127	69.4	29	127	45	22	594.9	159	7	10	12	0.9
146115	0	1	68.8	10.4	0.8	1.4	1.6	1.7	59	59	59	1.3	2.3	1.7	350	240	27.5	.	85	20	8.3	.	139	.	3.5	.	9.9	.	3.1	.	39	.	5.6	7.1	110	.	.	127	69.4	29	127	45	22	594.9	159	7	10	12	0.9
146116	1	0	76	10.4	1.2	1.7	1.7	1.6	55	55	55	2	1.4	2.8	350	240	25.2	.	133	33	6.8	.	142	.	4.4	.	11.9	.	3.8	.	40	.	4.9	7.4	125	.	.	121	78	28	74	52	17	365.3	188	26	32	15	0.6
146116	1	1	76	10.4	1.2	1.7	1.7	1.6	55	55	55	2	1.4	2.8	350	240	25.2	.	133	33	6.8	.	142	.	4.4	.	11.9	.	3.8	.	40	.	4.9	7.4	125	.	.	121	78	28	74	52	17	365.3	188	26	32	15	0.6
146117	0	0	89.3	11.8	1	1.5	1.6	1.8	61	61	61	2.3	2.3	1.9	350	240	24.8	32	105	22	4.5	.	140	140	3.5	3.1	10.2	.	3.6	.	39	.	5.6	5.9	253	.	.	.	137	77	.	50	29	211.3	166	6	12	9	0.4
146117	0	1	89.3	11.8	1	1.5	1.6	1.8	61	61	61	2.3	2.3	1.9	350	240	24.8	32	105	22	4.5	.	140	140	3.5	3.1	10.2	.	3.6	.	39	.	5.6	5.9	253	.	.	.	137	77	.	50	29	211.3	166	6	12	9	0.4
147101	0	0	72.2	11.6	.	.	.	1.3	66.3	66.3	66	1	1	1.1	300	210	32	.	157	.	8.8	.	145	.	4.6	.	9.5	.	4.4	.	40	.	5.1	6.1	127	.	.	167	83	39.8	220	52	20.7	574	178	5.3	11	9	0.1
147101	0	1	72.2	11.6	.	.	.	1.3	66.3	66.3	66	1	1	1.1	300	210	32	.	157	.	8.8	.	145	.	4.6	.	9.5	.	4.4	.	40	.	5.1	6.1	127	.	.	167	83	39.8	220	52	20.7	574	178	5.3	11	9	0.1
147102	0	0	73.2	11.3	.	.	1.3	1.18	57	57	57	1	0.6	0.8	300	195	32	.	175	.	10.1	.	141	.	4.9	.	8.3	.	4	.	41	.	6.7	6.3	96	.	.	168	61	54.7	260	43	15.1	212	202	4.6	6.7	13	0.1
147102	0	1	73.2	11.3	.	.	1.3	1.18	57	57	57	1	0.6	0.8	300	195	32	.	175	.	10.1	.	141	.	4.9	.	8.3	.	4	.	41	.	6.7	6.3	96	.	.	168	61	54.7	260	43	15.1	212	202	4.6	6.7	13	0.1
147103	1	0	64.7	10.7	.	.	.	.	79.5	81	82	3.6	2	1.8	250	240	32	.	189	.	12	.	140	.	6	.	8.3	.	7.7	.	39	.	6.5	6.3	104	.	.	213	128	36.3	246	52	19	143	193	5	6	33	0.1
147103	1	1	64.7	10.7	.	.	.	.	79.5	81	82	3.6	2	1.8	250	240	32	.	189	.	12	.	140	.	6	.	8.3	.	7.7	.	39	.	6.5	6.3	104	.	.	213	128	36.3	246	52	19	143	193	5	6	33	0.1
147104	0	0	69.3	11.1	.	.	.	0.9	111.5	111.5	111.5	3.5	3.8	4.6	300	240	32	.	180	.	13.3	.	146	.	5.1	.	8.3	.	6.5	.	40	.	8.1	6.8	123	.	.	134	60	23.3	256	62	23.1	257	190	5.2	12.8	16	0.1
147104	0	1	69.3	11.1	.	.	.	0.9	111.5	111.5	111.5	3.5	3.8	4.6	300	240	32	.	180	.	13.3	.	146	.	5.1	.	8.3	.	6.5	.	40	.	8.1	6.8	123	.	.	134	60	23.3	256	62	23.1	257	190	5.2	12.8	16	0.1
147105	1	0	76.1	10.7	.	.	.	.	69.9	69.9	69.9	4.4	3.3	3.4	300	240	32	.	191	.	9.7	.	141	.	5.6	.	8.8	.	5.3	.	31	.	6.7	5.5	97	.	.	111	61	27	111	41	16.9	2266	172	50	50.9	45	0.27
147105	1	1	76.1	10.7	.	.	.	.	69.9	69.9	69.9	4.4	3.3	3.4	300	240	32	.	191	.	9.7	.	141	.	5.6	.	8.8	.	5.3	.	31	.	6.7	5.5	97	.	.	111	61	27	111	41	16.9	2266	172	50	50.9	45	0.27
147106	1	0	69.8	11.2	.	.	1.3	.	71.5	72	72.3	0.35	0	1.2	300	225	32	.	123	.	9.9	.	140	.	4.9	.	8.9	.	3.5	.	39	.	7.2	6.2	127	.	.	124	67	41.2	81	46	22	818	148	14.1	20.3	7	0.16
147106	1	1	69.8	11.2	.	.	1.3	.	71.5	72	72.3	0.35	0	1.2	300	225	32	.	123	.	9.9	.	140	.	4.9	.	8.9	.	3.5	.	39	.	7.2	6.2	127	.	.	124	67	41.2	81	46	22	818	148	14.1	20.3	7	0.16
147107	0	0	81.4	10.8	.	.	.	.	58.3	58.3	58.3	3.5	3.2	2.8	300	240	32	.	118	.	7.7	.	141	.	3.7	.	8.7	.	5.5	.	35	.	6.2	6.3	164	.	.	130	58	60.8	57	38	17	208	156	14	14	151	0.3
147107	0	1	81.4	10.8	.	.	.	.	58.3	58.3	58.3	3.5	3.2	2.8	300	240	32	.	118	.	7.7	.	141	.	3.7	.	8.7	.	5.5	.	35	.	6.2	6.3	164	.	.	130	58	60.8	57	38	17	208	156	14	14	151	0.3
147108	1	0	78.8	11.7	.	.	1.1	1.2	73	73	73	2.2	2.2	1.4	300	240	32	.	162	.	11.5	.	137	.	4.1	.	10.2	.	2.5	.	37	.	6	6.8	81	.	.	133	69	37.3	13.4	69	29.2	380	167	10	14	8	0.2
147108	1	1	78.8	11.7	.	.	1.1	1.2	73	73	73	2.2	2.2	1.4	300	240	32	.	162	.	11.5	.	137	.	4.1	.	10.2	.	2.5	.	37	.	6	6.8	81	.	.	133	69	37.3	13.4	69	29.2	380	167	10	14	8	0.2
147109	1	0	71.5	11.9	.	.	1.2	1.2	71	70.2	70.4	2.5	1.1	1.3	300	240	32	.	119	.	7.7	.	143	.	5.1	.	9.9	.	2.6	.	38	.	5.8	6.3	111	.	.	187	124	45	90	72	24.4	244	209	13	13	23	0.3
147109	1	1	71.5	11.9	.	.	1.2	1.2	71	70.2	70.4	2.5	1.1	1.3	300	240	32	.	119	.	7.7	.	143	.	5.1	.	9.9	.	2.6	.	38	.	5.8	6.3	111	.	.	187	124	45	90	72	24.4	244	209	13	13	23	0.3
147110	1	0	57.4	10.5	.	.	.	.	61.5	61.5	61	2.9	1.1	1.7	300	240	32	.	151	.	9.7	.	143	.	5.3	.	8.8	.	3.4	.	33	.	8.4	5.5	77	.	.	145	75	21.1	133	48	27.4	876	124	4	7	24	0.2
147110	1	1	57.4	10.5	.	.	.	.	61.5	61.5	61	2.9	1.1	1.7	300	240	32	.	151	.	9.7	.	143	.	5.3	.	8.8	.	3.4	.	33	.	8.4	5.5	77	.	.	145	75	21.1	133	48	27.4	876	124	4	7	24	0.2
147111	0	0	85.4	10.9	.	.	.	.	40	40	40	0.8	1.3	2.2	300	180	32	.	119	.	5.7	.	139	.	5.6	.	9.1	.	5.5	.	31	.	4.5	5.8	81	.	.	161	105	40.7	76	42	22.7	255	131	7	13	29	0.2
147111	0	1	85.4	10.9	.	.	.	.	40	40	40	0.8	1.3	2.2	300	180	32	.	119	.	5.7	.	139	.	5.6	.	9.1	.	5.5	.	31	.	4.5	5.8	81	.	.	161	105	40.7	76	42	22.7	255	131	7	13	29	0.2
147112	0	0	62.9	10.7	.	.	.	.	89.6	89.6	89.6	3.4	2.1	1.3	220	240	32	.	149	.	12.2	.	137	.	5.4	.	7.9	.	5.6	.	41	.	6.5	6	82	.	.	162	.	37.6	215	45	18.4	179	173	11	11	13	0.2
147112	0	1	62.9	10.7	.	.	.	.	89.6	89.6	89.6	3.4	2.1	1.3	220	240	32	.	149	.	12.2	.	137	.	5.4	.	7.9	.	5.6	.	41	.	6.5	6	82	.	.	162	.	37.6	215	45	18.4	179	173	11	11	13	0.2
147113	1	0	70.9	11.9	.	.	.	.	78.5	78.5	78.5	3.7	2.7	2.2	300	240	32	.	169	.	7.6	.	140	.	4.3	.	9.2	.	4.9	.	39	.	5.4	6.2	122	.	.	184	95	59.1	151	78	22.7	238	243	10	5	10	0.3
147113	1	1	70.9	11.9	.	.	.	.	78.5	78.5	78.5	3.7	2.7	2.2	300	240	32	.	169	.	7.6	.	140	.	4.3	.	9.2	.	4.9	.	39	.	5.4	6.2	122	.	.	184	95	59.1	151	78	22.7	238	243	10	5	10	0.3
147114	1	0	47	11.6	.	1.2	1.3	1.3	56	56	56	0.5	1.2	2.4	300	210	32	.	209	.	12	.	143	.	5.3	.	9.5	.	3.9	.	38	.	6.2	6.1	67	.	.	191	93	83.6	70	46	21	301	155	6	7	10	0
147114	1	1	47	11.6	.	1.2	1.3	1.3	56	56	56	0.5	1.2	2.4	300	210	32	.	209	.	12	.	143	.	5.3	.	9.5	.	3.9	.	38	.	6.2	6.1	67	.	.	191	93	83.6	70	46	21	301	155	6	7	10	0
147115	1	0	67.7	12.4	.	1.1	0.8	.	63.5	63.5	63.5	1.8	1.5	2.8	300	240	32	.	210	.	11.1	.	140	.	4.3	.	9.3	.	5.7	.	38	.	6.2	6.7	183	.	.	154	77	32.3	224	44	12	233	254	8	14	12	0.1
147115	1	1	67.7	12.4	.	1.1	0.8	.	63.5	63.5	63.5	1.8	1.5	2.8	300	240	32	.	210	.	11.1	.	140	.	4.3	.	9.3	.	5.7	.	38	.	6.2	6.7	183	.	.	154	77	32.3	224	44	12	233	254	8	14	12	0.1
147116	0	0	66.1	9.4	.	1.2	1.2	1.2	66	.	66	1.5	2.4	2.2	300	240	32	.	119	.	9.4	.	140	.	5.4	.	9.6	.	5.2	.	36	.	7.2	6.2	76	.	.	197	107	78.3	61	76	31.8	552	169	7	11	22	0.1
147116	0	1	66.1	9.4	.	1.2	1.2	1.2	66	.	66	1.5	2.4	2.2	300	240	32	.	119	.	9.4	.	140	.	5.4	.	9.6	.	5.2	.	36	.	7.2	6.2	76	.	.	197	107	78.3	61	76	31.8	552	169	7	11	22	0.1
147117	0	0	53.9	9	.	.	.	1.1	100	100	100	3.1	3.6	4.8	320	240	32	.	164	.	11.9	.	139	.	4.1	.	8	.	4.4	.	38	.	8.7	6.1	41	.	.	110	62	29.3	93	25	6.8	27	257	11	8	10	0.4
147117	0	1	53.9	9	.	.	.	1.1	100	100	100	3.1	3.6	4.8	320	240	32	.	164	.	11.9	.	139	.	4.1	.	8	.	4.4	.	38	.	8.7	6.1	41	.	.	110	62	29.3	93	25	6.8	27	257	11	8	10	0.4
147118	0	0	72.9	10.2	.	.	.	.	80.8	80.8	80.8	2.3	2	3.3	300	240	32	.	93	.	8.4	.	136	.	4.6	.	8.6	.	5.6	.	36	.	5	6.4	111	.	.	146	70	44.9	154	38	14.8	225	181	10	14	10	0.2
147118	0	1	72.9	10.2	.	.	.	.	80.8	80.8	80.8	2.3	2	3.3	300	240	32	.	93	.	8.4	.	136	.	4.6	.	8.6	.	5.6	.	36	.	5	6.4	111	.	.	146	70	44.9	154	38	14.8	225	181	10	14	10	0.2
147119	1	0	70.8	10.7	.	.	.	.	57	57.3	57.6	2.8	1.6	1.7	250	210	32	.	153	.	6.9	.	136	.	4.4	.	8.2	.	4.8	.	35	.	4.5	.	85	.	.	178	95	66.1	83	54	20.6	277	185	9	9	11	0.2
147119	1	1	70.8	10.7	.	.	.	.	57	57.3	57.6	2.8	1.6	1.7	250	210	32	.	153	.	6.9	.	136	.	4.4	.	8.2	.	4.8	.	35	.	4.5	.	85	.	.	178	95	66.1	83	54	20.6	277	185	9	9	11	0.2
148101	0	0	46.5	11.9	.	.	.	.	59.5	59.5	59.5	4.5	3.8	2.7	350	240	.	.	186	.	12.5	.	135	.	6.1	.	8.7	.	2.9	.	36	.	7.2	6.5	.	.	.	179	97	70	59	42	22	694	194	18	16	20	1
148101	0	1	46.5	11.9	.	.	.	.	59.5	59.5	59.5	4.5	3.8	2.7	350	240	.	.	186	.	12.5	.	135	.	6.1	.	8.7	.	2.9	.	36	.	7.2	6.5	.	.	.	179	97	70	59	42	22	694	194	18	16	20	1
148102	1	0	26.2	12.2	.	.	.	.	51.8	51.8	51.8	3.4	2.3	2.3	350	240	.	.	107	.	7.8	.	136	.	4.3	.	9.6	.	4.8	.	40	.	8.6	6.4	.	.	.	162	100	37	126	31	17	159	179	11	13	10	0.4
148102	1	1	26.2	12.2	.	.	.	.	51.8	51.8	51.8	3.4	2.3	2.3	350	240	.	.	107	.	7.8	.	136	.	4.3	.	9.6	.	4.8	.	40	.	8.6	6.4	.	.	.	162	100	37	126	31	17	159	179	11	13	10	0.4
148103	1	0	47	10	.	.	.	1.3	76.6	73.2	76.7	3	3.6	4.4	350	240	.	.	135	.	7.4	.	132	.	6	.	9.8	.	4.7	.	40	.	5.6	6.2	.	.	.	143	76	43	120	62	32	480	196	20	21	62	0.5
148103	1	1	47	10	.	.	.	1.3	76.6	73.2	76.7	3	3.6	4.4	350	240	.	.	135	.	7.4	.	132	.	6	.	9.8	.	4.7	.	40	.	5.6	6.2	.	.	.	143	76	43	120	62	32	480	196	20	21	62	0.5
148104	1	0	50.1	11.6	.	.	.	.	63.7	63.7	63.7	1.6	1.6	1	300	240	.	.	145	.	10.1	.	137	.	4.9	.	9.2	.	4.2	.	41	.	5.7	6.5	.	.	.	160	76	60	120	77	39	410	195	14	17	6	0.7
148104	1	1	50.1	11.6	.	.	.	.	63.7	63.7	63.7	1.6	1.6	1	300	240	.	.	145	.	10.1	.	137	.	4.9	.	9.2	.	4.2	.	41	.	5.7	6.5	.	.	.	160	76	60	120	77	39	410	195	14	17	6	0.7
148105	0	0	88.1	11.3	.	.	.	.	64.9	64.4	65.8	0.7	0.9	1.5	300	240	.	.	114	.	4.8	.	136	.	4.9	.	9.4	.	4.9	.	38	.	5.2	6.3	.	.	.	131	67	50	72	49	22	160	223	18	20	29	0.8
148105	0	1	88.1	11.3	.	.	.	.	64.9	64.4	65.8	0.7	0.9	1.5	300	240	.	.	114	.	4.8	.	136	.	4.9	.	9.4	.	4.9	.	38	.	5.2	6.3	.	.	.	131	67	50	72	49	22	160	223	18	20	29	0.8
148106	0	0	46.6	12	.	.	1.5	.	46.4	46.7	46.5	2.5	2.3	2.7	300	240	.	.	235	53	7.3	.	139	.	5	.	9.9	.	.	.	39	.	8.7	6.6	.	6.4	6.1	178	.	67	156	35	13	345	275	18	20	18	0.7
148106	0	1	46.6	12	.	.	1.5	.	46.4	46.7	46.5	2.5	2.3	2.7	300	240	.	.	235	53	7.3	.	139	.	5	.	9.9	.	.	.	39	.	8.7	6.6	.	6.4	6.1	178	.	67	156	35	13	345	275	18	20	18	0.7
148107	1	0	92.5	9.8	.	.	.	.	74	74.5	74	1.5	0.5	0.7	300	240	.	.	70	.	4.2	.	136	.	5	.	8.1	.	3.6	.	25	.	5.1	6.3	.	.	.	79	31	28	98	27	22	601	121	6	11	16	0.4
148107	1	1	92.5	9.8	.	.	.	.	74	74.5	74	1.5	0.5	0.7	300	240	.	.	70	.	4.2	.	136	.	5	.	8.1	.	3.6	.	25	.	5.1	6.3	.	.	.	79	31	28	98	27	22	601	121	6	11	16	0.4
148108	0	0	84.2	11.8	.	.	.	.	87	87	87	1.5	1.4	2.8	300	240	.	.	178	.	11.7	.	136	.	5.8	.	8	.	4.1	.	36	.	5.5	6.3	.	.	.	136	56	24	280	50	33	225	153	3	7	20	0.4
148108	0	1	84.2	11.8	.	.	.	.	87	87	87	1.5	1.4	2.8	300	240	.	.	178	.	11.7	.	136	.	5.8	.	8	.	4.1	.	36	.	5.5	6.3	.	.	.	136	56	24	280	50	33	225	153	3	7	20	0.4
148109	1	0	75.2	12.1	.	.	.	.	55.1	53	52.7	2	2.5	3.4	300	240	.	.	150	.	7.6	.	140	.	6.2	.	9.1	.	3.8	.	38	.	7.3	7.2	101	.	.	147	86	32	145	71	36	509	198	4	6	11	0.5
148109	1	1	75.2	12.1	.	.	.	.	55.1	53	52.7	2	2.5	3.4	300	240	.	.	150	.	7.6	.	140	.	6.2	.	9.1	.	3.8	.	38	.	7.3	7.2	101	.	.	147	86	32	145	71	36	509	198	4	6	11	0.5
148110	1	0	89.9	10.4	.	.	.	.	47.7	47.8	47.8	0.5	1.3	1.5	300	180	.	.	153	.	5.7	.	139	.	6	.	8.6	.	3.9	.	34	.	6.6	6.3	.	.	.	173	92	68	67	39	17	137	229	13	19	12	0.6
148110	1	1	89.9	10.4	.	.	.	.	47.7	47.8	47.8	0.5	1.3	1.5	300	180	.	.	153	.	5.7	.	139	.	6	.	8.6	.	3.9	.	34	.	6.6	6.3	.	.	.	173	92	68	67	39	17	137	229	13	19	12	0.6
148111	0	0	76	11.8	.	.	.	.	90.5	90	90	2.2	3.2	3.9	320	240	.	.	165	.	8.8	.	135	.	4.9	.	8.9	.	4.1	.	40	.	5.8	6.5	.	.	.	164	93	46	125	63	30	497	212	9	17	18	0.6
148111	0	1	76	11.8	.	.	.	.	90.5	90	90	2.2	3.2	3.9	320	240	.	.	165	.	8.8	.	135	.	4.9	.	8.9	.	4.1	.	40	.	5.8	6.5	.	.	.	164	93	46	125	63	30	497	212	9	17	18	0.6
148112	0	0	61.7	10.9	.	.	.	.	93	94.2	94.5	2.4	3.5	3.4	300	.	.	.	170	.	5.3	.	137	.	4.9	.	7.9	.	4.6	.	39	.	7.5	6.3	.	.	.	151	82	29	198	89	38	572	237	8	13	17	0.4
148112	0	1	61.7	10.9	.	.	.	.	93	94.2	94.5	2.4	3.5	3.4	300	.	.	.	170	.	5.3	.	137	.	4.9	.	7.9	.	4.6	.	39	.	7.5	6.3	.	.	.	151	82	29	198	89	38	572	237	8	13	17	0.4
148113	1	0	83.8	10.9	.	.	.	.	83.5	83.6	85	2.4	2.7	5	320	240	.	.	137	.	9.8	.	142	.	5.1	.	9.4	.	3.5	.	38	.	6.5	6.7	.	.	.	144	67	44	163	36	16	245	221	10	11	10	0.5
148113	1	1	83.8	10.9	.	.	.	.	83.5	83.6	85	2.4	2.7	5	320	240	.	.	137	.	9.8	.	142	.	5.1	.	9.4	.	3.5	.	38	.	6.5	6.7	.	.	.	144	67	44	163	36	16	245	221	10	11	10	0.5
148114	1	0	28	10.3	.	.	.	.	90	90	90	4.5	3.8	6	350	.	.	.	284	.	15.4	.	132	.	5.5	.	10	.	7.3	.	38	.	9.7	6.5	.	.	.	144	46	28	350	90	39	7.4	231	31	16	28	0.4
148114	1	1	28	10.3	.	.	.	.	90	90	90	4.5	3.8	6	350	.	.	.	284	.	15.4	.	132	.	5.5	.	10	.	7.3	.	38	.	9.7	6.5	.	.	.	144	46	28	350	90	39	7.4	231	31	16	28	0.4
148115	1	0	79.9	10.4	.	.	1.1	.	73.7	73.7	73.7	2.6	1.8	3.3	300	240	.	.	157	.	11	.	139	.	5.6	.	8.6	.	3.9	.	39	.	7.7	6.1	.	.	.	122	61	37	121	63	30	341	212	9	4	10	0.5
148115	1	1	79.9	10.4	.	.	1.1	.	73.7	73.7	73.7	2.6	1.8	3.3	300	240	.	.	157	.	11	.	139	.	5.6	.	8.6	.	3.9	.	39	.	7.7	6.1	.	.	.	122	61	37	121	63	30	341	212	9	4	10	0.5
148116	0	0	81.7	10.7	.	.	.	.	63.3	63.3	63.3	2.5	1	3.3	350	240	.	.	205	.	9.8	.	136	.	5.6	.	9.3	.	3.6	.	38	.	6.8	6.7	.	.	.	152	92	47	66	63	30	602	210	6	13	7	0.5
148116	0	1	81.7	10.7	.	.	.	.	63.3	63.3	63.3	2.5	1	3.3	350	240	.	.	205	.	9.8	.	136	.	5.6	.	9.3	.	3.6	.	38	.	6.8	6.7	.	.	.	152	92	47	66	63	30	602	210	6	13	7	0.5
148117	0	0	75.5	11.5	.	.	.	.	74.2	75.6	74.6	2.4	3.1	3.6	300	240	.	.	138	.	11.1	.	134	.	6.9	.	9.5	.	5.2	.	43	.	7.8	7.1	.	.	.	197	100	44	227	60	27	271	220	11	16	17	0.4
148117	0	1	75.5	11.5	.	.	.	.	74.2	75.6	74.6	2.4	3.1	3.6	300	240	.	.	138	.	11.1	.	134	.	6.9	.	9.5	.	5.2	.	43	.	7.8	7.1	.	.	.	197	100	44	227	60	27	271	220	11	16	17	0.4
148118	0	0	85.6	11.6	.	1.26	.	1.25	60.4	62	60.3	2	1.7	2.5	300	240	.	.	151	.	6.4	.	133	.	4.9	.	10.9	.	4.6	.	39	.	7	7	.	.	.	241	96	36	544	62	26	234	172	10	14	22	0.5
148118	0	1	85.6	11.6	.	1.26	.	1.25	60.4	62	60.3	2	1.7	2.5	300	240	.	.	151	.	6.4	.	133	.	4.9	.	10.9	.	4.6	.	39	.	7	7	.	.	.	241	96	36	544	62	26	234	172	10	14	22	0.5
148119	0	0	63.8	11.9	.	.	.	.	114	114	115	2.5	3	4	300	240	.	.	162	.	8.5	.	135	.	6.4	.	8.7	.	6.8	.	38	.	7.7	7	.	.	.	187	89	46	258	138	46	527	161	31	23	18	0.6
148119	0	1	63.8	11.9	.	.	.	.	114	114	115	2.5	3	4	300	240	.	.	162	.	8.5	.	135	.	6.4	.	8.7	.	6.8	.	38	.	7.7	7	.	.	.	187	89	46	258	138	46	527	161	31	23	18	0.6
148120	0	0	84.5	12	.	.	.	.	63.8	63.8	62.3	0.4	0.2	1.1	300	210	.	.	78	.	5.5	.	144	.	4.7	.	9.3	.	4.2	.	36	.	5.3	6	.	.	.	144	69	63	62	29	18	663	165	3	9	11	0.6
148120	0	1	84.5	12	.	.	.	.	63.8	63.8	62.3	0.4	0.2	1.1	300	210	.	.	78	.	5.5	.	144	.	4.7	.	9.3	.	4.2	.	36	.	5.3	6	.	.	.	144	69	63	62	29	18	663	165	3	9	11	0.6
148121	1	0	81.7	10.8	.	.	.	1.27	78.2	78.5	78.7	2.9	2.5	4.3	330	240	.	.	140	.	9	.	134	.	5.2	.	8.2	.	4.8	.	36	.	7.1	6.1	.	.	.	175	119	34	111	44	24	337	186	6	16	20	0.5
148121	1	1	81.7	10.8	.	.	.	1.27	78.2	78.5	78.7	2.9	2.5	4.3	330	240	.	.	140	.	9	.	134	.	5.2	.	8.2	.	4.8	.	36	.	7.1	6.1	.	.	.	175	119	34	111	44	24	337	186	6	16	20	0.5
148122	0	0	72.5	11	.	1.3	.	1.3	65.1	68.6	65	3	1.9	3.5	300	240	.	.	119	.	7	.	138	.	5	.	8.6	.	4	.	39	.	5.5	6.4	.	.	.	185	114	42	147	60	34	579	174	14	18	11	0.4
148122	0	1	72.5	11	.	1.3	.	1.3	65.1	68.6	65	3	1.9	3.5	300	240	.	.	119	.	7	.	138	.	5	.	8.6	.	4	.	39	.	5.5	6.4	.	.	.	185	114	42	147	60	34	579	174	14	18	11	0.4
149101	1	0	72.4	11.4	0.8	.	1.1	1	62	60	57.5	2.5	3	1.2	300	240	.	.	157	67	3.3	.	131	.	5.1	.	8.8	.	5.5	.	28	.	7.5	6.7	138	.	.	122	.	22	88	17	.	60	183	43	21	391	1.9
149101	1	1	72.4	11.4	0.8	.	1.1	1	62	60	57.5	2.5	3	1.2	300	240	.	.	157	67	3.3	.	131	.	5.1	.	8.8	.	5.5	.	28	.	7.5	6.7	138	.	.	122	.	22	88	17	.	60	183	43	21	391	1.9
149102	0	0	69.2	11	1	.	1.1	1.2	71	69.5	69	3.1	2.8	3.2	300	240	.	.	159	56	8.9	.	137	.	4.9	.	9.2	.	8.5	.	30	.	5.6	5.9	135	.	.	177	.	.	143	47	.	43	250	11	3	22	0.4
149102	0	1	69.2	11	1	.	1.1	1.2	71	69.5	69	3.1	2.8	3.2	300	240	.	.	159	56	8.9	.	137	.	4.9	.	9.2	.	8.5	.	30	.	5.6	5.9	135	.	.	177	.	.	143	47	.	43	250	11	3	22	0.4
149103	1	0	79	10.5	1	1.2	1.3	1.2	73	73.1	73.2	1.7	3.1	2.3	300	180	.	.	122	43	6.3	.	139	.	4.9	.	8.8	.	3.6	.	34	.	5	6	127	.	6.1	138	.	.	192	76	.	150	227	14	14	26	0.5
149103	1	1	79	10.5	1	1.2	1.3	1.2	73	73.1	73.2	1.7	3.1	2.3	300	180	.	.	122	43	6.3	.	139	.	4.9	.	8.8	.	3.6	.	34	.	5	6	127	.	6.1	138	.	.	192	76	.	150	227	14	14	26	0.5
149104	1	0	50.8	10.7	0.9	1.3	1.3	1.3	81.4	80.5	80	1	1.6	1.8	300	240	.	.	112	36	6.6	.	136	.	5	.	10.2	.	4.7	.	39	.	4.6	6.9	20.5	.	.	159	.	.	121	82	.	166	243	11	7	13	0.4
149104	1	1	50.8	10.7	0.9	1.3	1.3	1.3	81.4	80.5	80	1	1.6	1.8	300	240	.	.	112	36	6.6	.	136	.	5	.	10.2	.	4.7	.	39	.	4.6	6.9	20.5	.	.	159	.	.	121	82	.	166	243	11	7	13	0.4
149105	0	0	77.9	11.8	0.7	1.1	.	1	.	.	.	1.5	1	1.1	300	180	.	.	171	70	8.4	.	140	.	5.1	.	8.8	.	5.4	.	31	.	7.7	6.2	114	.	.	143	.	.	100	28	.	163	218	12	9	21	0.5
149105	0	1	77.9	11.8	0.7	1.1	.	1	.	.	.	1.5	1	1.1	300	180	.	.	171	70	8.4	.	140	.	5.1	.	8.8	.	5.4	.	31	.	7.7	6.2	114	.	.	143	.	.	100	28	.	163	218	12	9	21	0.5
149106	0	0	82.7	10.7	0.6	1	0.8	1.2	70	70	70	1.2	2.2	2.3	350	210	.	.	86	31	5.8	.	140	.	6.2	.	7.7	.	3.9	.	26	.	5.2	6.3	84	.	.	122	.	.	96	59	.	300	194	10	8	18	0.6
149106	0	1	82.7	10.7	0.6	1	0.8	1.2	70	70	70	1.2	2.2	2.3	350	210	.	.	86	31	5.8	.	140	.	6.2	.	7.7	.	3.9	.	26	.	5.2	6.3	84	.	.	122	.	.	96	59	.	300	194	10	8	18	0.6
149107	0	0	62.3	9.5	1.2	1.3	1.2	1.4	81.5	81	82.8	4	2	2.6	300	240	.	.	199	61	11	.	11	.	.	.	8.8	.	6.7	.	39	.	6.9	7.4	97	.	.	140	.	36	121	102	.	290	202	14	8	14	0.6
149107	0	1	62.3	9.5	1.2	1.3	1.2	1.4	81.5	81	82.8	4	2	2.6	300	240	.	.	199	61	11	.	11	.	.	.	8.8	.	6.7	.	39	.	6.9	7.4	97	.	.	140	.	36	121	102	.	290	202	14	8	14	0.6
149108	1	0	61.3	10.1	0.8	.	.	1.3	100.4	99	97.2	1.6	1.4	1.3	300	240	.	.	154	49	6.2	.	139	.	5.1	.	9.2	.	5.8	.	36	.	7.4	6.4	251	7.1	6.2	132	.	.	147	51	.	30	271	27	29	12	0.3
149108	1	1	61.3	10.1	0.8	.	.	1.3	100.4	99	97.2	1.6	1.4	1.3	300	240	.	.	154	49	6.2	.	139	.	5.1	.	9.2	.	5.8	.	36	.	7.4	6.4	251	7.1	6.2	132	.	.	147	51	.	30	271	27	29	12	0.3
149109	0	0	56.9	10.5	1.1	1.4	1.5	1.6	63	63	63	2.5	1.4	2.2	300	240	.	.	201	49	8.4	.	137	.	5.6	.	9.2	.	4.9	.	34	.	6.4	6.5	64	.	.	135	.	.	90	53	.	109	275	14	15	.	0.5
149109	0	1	56.9	10.5	1.1	1.4	1.5	1.6	63	63	63	2.5	1.4	2.2	300	240	.	.	201	49	8.4	.	137	.	5.6	.	9.2	.	4.9	.	34	.	6.4	6.5	64	.	.	135	.	.	90	53	.	109	275	14	15	.	0.5
150101	0	0	72.3	12.2	0.9	1	.	1.2	73.8	74.7	75.3	2.2	3.3	3	300	240	20.6	26.3	187	.	12.2	.	141	.	5.5	.	10.3	.	6.3	.	36	.	7.2	6.3	123	.	.	151	.	.	160	59	.	448	201	9	7	14	0.3
150101	0	1	72.3	12.2	0.9	1	.	1.2	73.8	74.7	75.3	2.2	3.3	3	300	240	20.6	26.3	187	.	12.2	.	141	.	5.5	.	10.3	.	6.3	.	36	.	7.2	6.3	123	.	.	151	.	.	160	59	.	448	201	9	7	14	0.3
151101	1	0	48	10.9	2.1	1.5	1.5	1.6	57	57	66	2.9	1.1	2.2	330	210	21.3	.	121.7	30.9	9.5	3.2	9.5	3.2	.	134	5.4	3.2	9.1	.	41	.	7.6	7	98	.	.	106	92	27	93	57	35.8	632	159	12	12	35	0.6
151101	1	1	48	10.9	2.1	1.5	1.5	1.6	57	57	66	2.9	1.1	2.2	330	210	21.3	.	121.7	30.9	9.5	3.2	9.5	3.2	.	134	5.4	3.2	9.1	.	41	.	7.6	7	98	.	.	106	92	27	93	57	35.8	632	159	12	12	35	0.6
151102	0	0	39.8	10.4	2.3	2.2	2.2	2.5	40.5	40.5	40.5	4	3	2.8	300	210	24.9	.	108.6	14.2	11	2.6	139	139	4.9	3.3	9.4	.	3.5	.	34	.	6.4	6.5	99	.	.	181	112	48	105	75	37.5	189	200	8	10	7	0.4
151102	0	1	39.8	10.4	2.3	2.2	2.2	2.5	40.5	40.5	40.5	4	3	2.8	300	210	24.9	.	108.6	14.2	11	2.6	139	139	4.9	3.3	9.4	.	3.5	.	34	.	6.4	6.5	99	.	.	181	112	48	105	75	37.5	189	200	8	10	7	0.4
151103	0	0	58.7	10	2.2	1.7	1.7	1.7	61	61	61	1.8	1.6	1.2	300	210	19.3	.	122.3	27.5	7.6	1.9	137	137	5.4	3.2	8.8	.	4.4	.	35	.	5.8	6	107	.	.	143	60	68	76	45	24.6	736	183	14	14	49	0.4
151103	0	1	58.7	10	2.2	1.7	1.7	1.7	61	61	61	1.8	1.6	1.2	300	210	19.3	.	122.3	27.5	7.6	1.9	137	137	5.4	3.2	8.8	.	4.4	.	35	.	5.8	6	107	.	.	143	60	68	76	45	24.6	736	183	14	14	49	0.4
151104	1	0	31.1	11.1	1.7	1.6	1.8	1.8	62	62	62	2.9	2.1	2	300	240	17.3	.	91.1	19.2	12.2	3.1	138	139	5	2.9	8.9	.	5.8	.	36	.	6.3	6.6	61	.	.	111	67	25	94	58	.	515	.	6	4	11	0.5
151104	1	1	31.1	11.1	1.7	1.6	1.8	1.8	62	62	62	2.9	2.1	2	300	240	17.3	.	91.1	19.2	12.2	3.1	138	139	5	2.9	8.9	.	5.8	.	36	.	6.3	6.6	61	.	.	111	67	25	94	58	.	515	.	6	4	11	0.5
151105	1	0	43.3	11.2	1.4	1.7	1.6	1.56	48	.	48	2.3	1.7	1.5	300	210	21.1	.	79.2	21.9	8.6	3.2	136	136	3.9	3.8	7.7	.	2.9	.	34	.	7.3	8.4	101	.	.	200	106	35	254	97	54.2	1501	179	9	22	26	0.4
151105	1	1	43.3	11.2	1.4	1.7	1.6	1.56	48	.	48	2.3	1.7	1.5	300	210	21.1	.	79.2	21.9	8.6	3.2	136	136	3.9	3.8	7.7	.	2.9	.	34	.	7.3	8.4	101	.	.	200	106	35	254	97	54.2	1501	179	9	22	26	0.4
151106	0	0	51.8	13.3	2.4	1	1.4	1.3	69	67.5	68	3.2	1.8	1.5	300	240	19.1	.	154.9	51.3	12	4.9	139	138	5.9	3.6	9.3	.	8.6	.	38	.	6.7	7	69	.	.	134	63	43	142	54	.	.	.	18	19	19	0.5
151106	0	1	51.8	13.3	2.4	1	1.4	1.3	69	67.5	68	3.2	1.8	1.5	300	240	19.1	.	154.9	51.3	12	4.9	139	138	5.9	3.6	9.3	.	8.6	.	38	.	6.7	7	69	.	.	134	63	43	142	54	.	.	.	18	19	19	0.5
153101	0	0	46.9	9.9	.	1.3	1.4	1.4	58	58	57	2.8	3.2	2.6	250	240	18.5	25.1	64	.	13	.	13.7	.	5.9	.	8.6	.	6.5	.	29	.	.	6.4	82	.	.	169	.	.	169	59	33	392	126	11	10	7	.
153101	0	1	46.9	9.9	.	1.3	1.4	1.4	58	58	57	2.8	3.2	2.6	250	240	18.5	25.1	64	.	13	.	13.7	.	5.9	.	8.6	.	6.5	.	29	.	.	6.4	82	.	.	169	.	.	169	59	33	392	126	11	10	7	.
153102	1	0	73.9	10.8	.	1.2	1.3	1.3	70	70	70	2	2.7	1	300	240	18	26	69	.	8.7	.	135	.	5.6	.	7.8	.	5.4	.	37	.	.	7.2	10.3	.	.	163	.	20	312	35	14.7	322	168	18	20	22	0.6
153102	1	1	73.9	10.8	.	1.2	1.3	1.3	70	70	70	2	2.7	1	300	240	18	26	69	.	8.7	.	135	.	5.6	.	7.8	.	5.4	.	37	.	.	7.2	10.3	.	.	163	.	20	312	35	14.7	322	168	18	20	22	0.6
153103	1	0	71.5	11.6	.	1.2	1.1	1.2	110	110	109	2.7	2.3	2.4	300	270	.	.	56	.	9.1	.	138	.	5.6	.	7.9	.	5	.	31	.	.	6.5	123	.	.	164	.	46	254	38	17	328	155	11	8	10	0.4
153103	1	1	71.5	11.6	.	1.2	1.1	1.2	110	110	109	2.7	2.3	2.4	300	270	.	.	56	.	9.1	.	138	.	5.6	.	7.9	.	5	.	31	.	.	6.5	123	.	.	164	.	46	254	38	17	328	155	11	8	10	0.4
153104	1	0	57.9	10.6	.	1.4	1.3	1.6	58.5	57.5	55	4.5	2.7	3.2	300	240	17	24.5	65	.	12.3	.	137	.	5.5	.	8.7	.	5.5	.	34	.	.	8.1	86	.	.	106	.	37	56	38	20	200	134	13	14	16	0.7
153104	1	1	57.9	10.6	.	1.4	1.3	1.6	58.5	57.5	55	4.5	2.7	3.2	300	240	17	24.5	65	.	12.3	.	137	.	5.5	.	8.7	.	5.5	.	34	.	.	8.1	86	.	.	106	.	37	56	38	20	200	134	13	14	16	0.7
153105	0	0	72	11.9	.	1.1	1.1	.	93	93	92	2.8	1.5	1.7	280	240	19	26	54	.	8.7	.	138	.	4.9	.	8.7	.	3.9	.	34	.	6.7	7.3	121	.	.	142	.	.	117	74	44	169	119	11	16	16	0.7
153105	0	1	72	11.9	.	1.1	1.1	.	93	93	92	2.8	1.5	1.7	280	240	19	26	54	.	8.7	.	138	.	4.9	.	8.7	.	3.9	.	34	.	6.7	7.3	121	.	.	142	.	.	117	74	44	169	119	11	16	16	0.7
153106	0	0	46.4	10.3	.	1.5	1.5	1.6	40.5	.	40.5	2	1.7	1.8	300	240	16.5	24.5	78	.	10	.	137	.	3.9	.	8.2	.	4.9	.	36	.	6.7	6.6	100	.	.	108	.	34	119	61	31	245	137	13	10	8	0.6
153106	0	1	46.4	10.3	.	1.5	1.5	1.6	40.5	.	40.5	2	1.7	1.8	300	240	16.5	24.5	78	.	10	.	137	.	3.9	.	8.2	.	4.9	.	36	.	6.7	6.6	100	.	.	108	.	34	119	61	31	245	137	13	10	8	0.6
154101	0	0	42.3	12.4	1.1	1.8	1.6	1.4	67.5	67.5	67.5	4	3	3.7	370	240	17	24	135	43	7.8	3.2	134	136	5.4	3.7	8.8	10.4	8.9	4.1	.	.	4.8	6.5	81	5.7	.	247	.	49	181	86	.	61	226	5	8	7	0.2
154101	0	1	42.3	12.4	1.1	1.8	1.6	1.4	67.5	67.5	67.5	4	3	3.7	370	240	17	24	135	43	7.8	3.2	134	136	5.4	3.7	8.8	10.4	8.9	4.1	.	.	4.8	6.5	81	5.7	.	247	.	49	181	86	.	61	226	5	8	7	0.2
154102	0	0	70.8	9.3	0.6	1.5	1.5	1.6	68	67.5	67.5	2.1	2.6	1.2	300	240	20	28	82	19	6.4	1.7	135	139	5.4	3.5	8.7	9.8	4.1	2.1	37	3.9	5	6.9	135	5	4	199	108.4	44	233	85	57	932	149	8	6	30	0.6
154102	0	1	70.8	9.3	0.6	1.5	1.5	1.6	68	67.5	67.5	2.1	2.6	1.2	300	240	20	28	82	19	6.4	1.7	135	139	5.4	3.5	8.7	9.8	4.1	2.1	37	3.9	5	6.9	135	5	4	199	108.4	44	233	85	57	932	149	8	6	30	0.6
154103	1	0	90.8	9.3	0.9	0.9	1.1	1.1	50.5	50.5	50.5	1.2	0	1	250	240	23	29	77	23	4.6	1.5	137	139	4.5	3.1	8.3	8.4	3.7	1.7	29	2.9	0.6	5.7	91	5	.	129	.	.	176	100	.	766	70	10	4	16	0.3
154103	1	1	90.8	9.3	0.9	0.9	1.1	1.1	50.5	50.5	50.5	1.2	0	1	250	240	23	29	77	23	4.6	1.5	137	139	4.5	3.1	8.3	8.4	3.7	1.7	29	2.9	0.6	5.7	91	5	.	129	.	.	176	100	.	766	70	10	4	16	0.3
154104	1	0	76.3	8.7	.	.	.	.	.	.	59	0	0	0.4	200	240	20	23	144	.	5.4	.	13.6	.	3.5	.	7.8	.	4	.	22	.	4.7	6.3	228	6.1	.	101	14	8	186	33	.	868	83	40	51	272	0.6
154104	1	1	76.3	8.7	.	.	.	.	.	.	59	0	0	0.4	200	240	20	23	144	.	5.4	.	13.6	.	3.5	.	7.8	.	4	.	22	.	4.7	6.3	228	6.1	.	101	14	8	186	33	.	868	83	40	51	272	0.6
154105	1	0	57	12.3	0.9	1.4	1.2	1	87.5	87.5	88	3.1	2.3	2.3	370	240	17	24	153	69	8.3	3.6	134	142	5.3	3.7	8.7	10.1	4.7	3.9	64	.	4.3	6.4	116	.	.	159	.	36	175	106	.	200	.	14	9	14	0.3
154105	1	1	57	12.3	0.9	1.4	1.2	1	87.5	87.5	88	3.1	2.3	2.3	370	240	17	24	153	69	8.3	3.6	134	142	5.3	3.7	8.7	10.1	4.7	3.9	64	.	4.3	6.4	116	.	.	159	.	36	175	106	.	200	.	14	9	14	0.3
154106	0	0	63.2	12.4	0.7	1.1	1.1	1.2	79	79	79	3.4	2.7	3.3	350	240	20	28	98	38	9.4	4	136	143	5.9	4.6	8.5	9.6	2.6	2.8	39	3.9	6.6	5.9	140	6.6	.	175	138	40	187	70	38.8	404	180	13	12	18	0.3
154106	0	1	63.2	12.4	0.7	1.1	1.1	1.2	79	79	79	3.4	2.7	3.3	350	240	20	28	98	38	9.4	4	136	143	5.9	4.6	8.5	9.6	2.6	2.8	39	3.9	6.6	5.9	140	6.6	.	175	138	40	187	70	38.8	404	180	13	12	18	0.3
154107	0	0	75.5	10.6	0.8	1.2	1.2	1.2	100.5	99.5	99.5	1.5	2.3	1.9	350	240	21	26	110	39	6.3	2.4	132	141	6.3	4.1	8.5	9.1	3.9	2.4	62	.	4	6.6	108	.	.	184	126	48	89	46	29.1	299	158	11	4	9	2.5
154107	0	1	75.5	10.6	0.8	1.2	1.2	1.2	100.5	99.5	99.5	1.5	2.3	1.9	350	240	21	26	110	39	6.3	2.4	132	141	6.3	4.1	8.5	9.1	3.9	2.4	62	.	4	6.6	108	.	.	184	126	48	89	46	29.1	299	158	11	4	9	2.5
154108	0	0	49.2	9.1	1	1.5	1.4	1.4	61	61	62	4	2.2	2.6	250	240	18	25	133	43	9.1	3	136	144	5.2	3.6	8.9	9.1	5.1	2	.	.	5.5	6.7	95	.	.	211	161	41	252	79	.	213	184	11	6	15	0.4
154108	0	1	49.2	9.1	1	1.5	1.4	1.4	61	61	62	4	2.2	2.6	250	240	18	25	133	43	9.1	3	136	144	5.2	3.6	8.9	9.1	5.1	2	.	.	5.5	6.7	95	.	.	211	161	41	252	79	.	213	184	11	6	15	0.4
154109	1	0	50.5	12.2	0.8	1.7	1.5	1.6	75.5	75.5	76	1.2	0.7	2.1	350	240	21	22	119	29	10	3	137	140	5	3.6	10.1	11.1	5.9	2.7	38	3.9	3.3	7.1	10	5.3	4	173	65.6	36	357	66	30	974	220	12	13	9	0.5
154109	1	1	50.5	12.2	0.8	1.7	1.5	1.6	75.5	75.5	76	1.2	0.7	2.1	350	240	21	22	119	29	10	3	137	140	5	3.6	10.1	11.1	5.9	2.7	38	3.9	3.3	7.1	10	5.3	4	173	65.6	36	357	66	30	974	220	12	13	9	0.5
154110	1	0	41.4	12.1	0.9	1.5	1.4	1.7	53.5	53	53	1.9	2.7	1.7	350	240	23	30	82	24	6.2	2	137	141	5	3.5	10.7	10	4.6	2.2	33	3.3	5.1	5.3	116	5.1	.	152	130	44	111	48	34.7	419	138	15	15	36	0.6
154110	1	1	41.4	12.1	0.9	1.5	1.4	1.7	53.5	53	53	1.9	2.7	1.7	350	240	23	30	82	24	6.2	2	137	141	5	3.5	10.7	10	4.6	2.2	33	3.3	5.1	5.3	116	5.1	.	152	130	44	111	48	34.7	419	138	15	15	36	0.6
154111	0	0	74.1	12.4	1.1	1.2	1	1.2	82.5	82.5	83	2.8	3.4	2	350	240	17	24	112	48	8.6	3.8	140	136	6	4.4	8.1	9.9	6.1	3.8	37	3.6	5.8	6.5	170	6.4	.	153	106	34	235	68	.	164	194	6	8	19	0.4
154111	0	1	74.1	12.4	1.1	1.2	1	1.2	82.5	82.5	83	2.8	3.4	2	350	240	17	24	112	48	8.6	3.8	140	136	6	4.4	8.1	9.9	6.1	3.8	37	3.6	5.8	6.5	170	6.4	.	153	106	34	235	68	.	164	194	6	8	19	0.4
154112	1	0	87.6	9.5	0.9	1.1	1.1	1	83	83	81.5	0.3	0.8	0.4	300	240	21	23	143	57	5.6	2.3	134	139	4.1	3.1	8.2	8.8	6.6	3.5	34	.	7.1	6.1	139	5.7	.	98	78	33	101	33	.	327	152	15	10	10	0.5
154112	1	1	87.6	9.5	0.9	1.1	1.1	1	83	83	81.5	0.3	0.8	0.4	300	240	21	23	143	57	5.6	2.3	134	139	4.1	3.1	8.2	8.8	6.6	3.5	34	.	7.1	6.1	139	5.7	.	98	78	33	101	33	.	327	152	15	10	10	0.5
154113	1	0	72.5	11.9	1.2	1	1	1.3	73.5	73.5	73.5	2.7	2.7	3.8	300	240	20	25	138	66	8.1	4.4	133	142	5.8	4.2	9.1	10	3.6	2.7	37	3.7	3.1	6.8	202	6.7	.	127	100	30	132	55	28	213	196	13	10	10	0.3
154113	1	1	72.5	11.9	1.2	1	1	1.3	73.5	73.5	73.5	2.7	2.7	3.8	300	240	20	25	138	66	8.1	4.4	133	142	5.8	4.2	9.1	10	3.6	2.7	37	3.7	3.1	6.8	202	6.7	.	127	100	30	132	55	28	213	196	13	10	10	0.3
154114	1	0	53.4	10.3	1.3	1.2	0.9	1.2	69.5	63	60	1.6	2	1.4	250	240	20	22	176	64	9.1	3.9	132	136	5.7	3.8	8.8	9.2	8.9	4.6	38	3.8	1.8	6.7	144	7.4	.	195	27	158	188	32	.	200	137	11	10	49	0.6
154114	1	1	53.4	10.3	1.3	1.2	0.9	1.2	69.5	63	60	1.6	2	1.4	250	240	20	22	176	64	9.1	3.9	132	136	5.7	3.8	8.8	9.2	8.9	4.6	38	3.8	1.8	6.7	144	7.4	.	195	27	158	188	32	.	200	137	11	10	49	0.6
154115	0	0	48.5	9.7	1	1.7	1.8	1.7	61.2	59.5	58.5	1.9	0.6	1.2	350	240	23	27	114	26	6	1.7	138	138	5	3.2	8.8	9.8	3.7	1.9	39	.	4.5	6.5	121	5.8	.	120	584	38	118	59	34.7	326	170	9	17	37	0.5
154115	0	1	48.5	9.7	1	1.7	1.8	1.7	61.2	59.5	58.5	1.9	0.6	1.2	350	240	23	27	114	26	6	1.7	138	138	5	3.2	8.8	9.8	3.7	1.9	39	.	4.5	6.5	121	5.8	.	120	584	38	118	59	34.7	326	170	9	17	37	0.5
154116	0	0	65.6	11.8	0.9	1.1	1.2	0.8	112.5	112.5	112.5	5.4	4	3.5	350	240	22	25	95	51	5.6	3	134	142	5.6	4.4	8.5	9.5	2.7	2.4	39	4	3.5	6.8	155	7.5	4	123	32.2	37	269	106	54	1256	195	21	27	92	0.4
154116	0	1	65.6	11.8	0.9	1.1	1.2	0.8	112.5	112.5	112.5	5.4	4	3.5	350	240	22	25	95	51	5.6	3	134	142	5.6	4.4	8.5	9.5	2.7	2.4	39	4	3.5	6.8	155	7.5	4	123	32.2	37	269	106	54	1256	195	21	27	92	0.4
154117	1	0	87	12.4	0.9	2	1.8	1.7	46.5	46	45.5	1.8	2.4	1.9	250	240	20	22	95	23	5.7	2.1	136	142	6.5	4.4	8.6	9.9	4.1	2.8	29	2.9	4.1	6.7	105	5.1	.	163	140	50	119	22	9.7	123	227	10	9	12	0.2
154117	1	1	87	12.4	0.9	2	1.8	1.7	46.5	46	45.5	1.8	2.4	1.9	250	240	20	22	95	23	5.7	2.1	136	142	6.5	4.4	8.6	9.9	4.1	2.8	29	2.9	4.1	6.7	105	5.1	.	163	140	50	119	22	9.7	123	227	10	9	12	0.2
154118	0	0	78.9	12.4	1.1	1	0.8	1.3	81	81	82	2.9	4	3.2	250	240	24	27	147	52	4.3	1.9	138	139	5.3	4	9.1	9.6	4.5	3	32	3.2	3.7	6.3	148	6.7	.	133	113	40	99	68	.	234	182	20	19	179	0.3
154118	0	1	78.9	12.4	1.1	1	0.8	1.3	81	81	82	2.9	4	3.2	250	240	24	27	147	52	4.3	1.9	138	139	5.3	4	9.1	9.6	4.5	3	32	3.2	3.7	6.3	148	6.7	.	133	113	40	99	68	.	234	182	20	19	179	0.3
154119	0	0	46.6	12	1.1	1	0.8	1.3	119	119	119	3.4	4.2	3.7	350	240	23	24	146	53	10.8	4.7	137	137	4.8	3.9	9.7	10.9	3.7	2.5	40	4	4.5	7.6	74	5.7	.	201	50.6	48	512	71	30.8	63	230	12	12	29	0.4
154119	0	1	46.6	12	1.1	1	0.8	1.3	119	119	119	3.4	4.2	3.7	350	240	23	24	146	53	10.8	4.7	137	137	4.8	3.9	9.7	10.9	3.7	2.5	40	4	4.5	7.6	74	5.7	.	201	50.6	48	512	71	30.8	63	230	12	12	29	0.4
155101	1	0	66.1	10.2	1.7	1.1	1.1	0.9	96.3	96	96	4	2.4	1.8	300	240	22	28	165	80	13.7	.	138	.	6.6	4.5	.	.	1.8	.	.	.	6.9	7.5	83	.	.	182	102	35	221	104	34	419	218	15	11	13	.
155101	1	1	66.1	10.2	1.7	1.1	1.1	0.9	96.3	96	96	4	2.4	1.8	300	240	22	28	165	80	13.7	.	138	.	6.6	4.5	.	.	1.8	.	.	.	6.9	7.5	83	.	.	182	102	35	221	104	34	419	218	15	11	13	.
155102	0	0	67.6	9.6	1.7	1.2	1.3	1.2	66.4	66.4	66.4	3.9	3.1	2.1	300	210	24.2	.	137	50	6.9	.	137	.	4.6	3.8	.	.	1.4	.	.	.	6.3	7.1	.	6.6	6	205	113	78	68	61	20.3	294	214	16	21	12	.
155102	0	1	67.6	9.6	1.7	1.2	1.3	1.2	66.4	66.4	66.4	3.9	3.1	2.1	300	210	24.2	.	137	50	6.9	.	137	.	4.6	3.8	.	.	1.4	.	.	.	6.3	7.1	.	6.6	6	205	113	78	68	61	20.3	294	214	16	21	12	.
155103	1	0	70.8	10.5	0.8	2.2	1.8	1.8	58	58.4	58.4	1.4	1.7	1.4	300	210	22.1	29.7	51	11	7.8	.	136	.	5.3	3.4	.	.	1.9	.	.	.	7.1	7.3	90	.	.	298	207	55	180	42	17.7	286	169	13	19	26	.
155103	1	1	70.8	10.5	0.8	2.2	1.8	1.8	58	58.4	58.4	1.4	1.7	1.4	300	210	22.1	29.7	51	11	7.8	.	136	.	5.3	3.4	.	.	1.9	.	.	.	7.1	7.3	90	.	.	298	207	55	180	42	17.7	286	169	13	19	26	.
156101	1	0	29.2	11.2	.	.	.	1.2	72.5	72.5	72.5	3	2.5	2.8	330	240	.	.	96	.	10.3	.	142	.	4.4	.	9.6	.	4.8	.	40	.	5.8	6.9	70	.	.	144	.	49	126	61	18	379	231	16	16	.	.
156101	1	1	29.2	11.2	.	.	.	1.2	72.5	72.5	72.5	3	2.5	2.8	330	240	.	.	96	.	10.3	.	142	.	4.4	.	9.6	.	4.8	.	40	.	5.8	6.9	70	.	.	144	.	49	126	61	18	379	231	16	16	.	.
156102	1	0	75.6	10.3	.	.	.	1.3	61	61	61	2.1	2	2	300	210	.	.	77	.	7.1	.	145	.	5	.	9	.	4.1	.	34	.	3.8	6.4	76	.	.	111	.	47	90	45	11	29.5	276	9	6	.	.
156102	1	1	75.6	10.3	.	.	.	1.3	61	61	61	2.1	2	2	300	210	.	.	77	.	7.1	.	145	.	5	.	9	.	4.1	.	34	.	3.8	6.4	76	.	.	111	.	47	90	45	11	29.5	276	9	6	.	.
156103	1	0	75.2	9.9	.	.	.	1.2	79.5	79.5	79.5	3.5	3	3.5	300	240	.	.	89	.	8.6	.	143	.	5.8	.	9.5	.	4	.	39	.	4.3	6.5	.	.	.	131	.	48	76	74	24	287	213	12	7	.	.
156103	1	1	75.2	9.9	.	.	.	1.2	79.5	79.5	79.5	3.5	3	3.5	300	240	.	.	89	.	8.6	.	143	.	5.8	.	9.5	.	4	.	39	.	4.3	6.5	.	.	.	131	.	48	76	74	24	287	213	12	7	.	.
156104	0	0	81.6	11.6	.	1.1	1.1	1.2	54.5	54.5	54.5	2	2.7	2.5	300	240	.	.	111	20	8.8	.	140	.	5.1	.	8.8	.	4.1	.	42	.	5.8	6.5	.	.	.	203	.	85	119	70	.	700	185	9	16	12	.
156104	0	1	81.6	11.6	.	1.1	1.1	1.2	54.5	54.5	54.5	2	2.7	2.5	300	240	.	.	111	20	8.8	.	140	.	5.1	.	8.8	.	4.1	.	42	.	5.8	6.5	.	.	.	203	.	85	119	70	.	700	185	9	16	12	.
160101	1	0	74.2	10.7	0.6	1.3	1.3	1.4	90	60	60.5	1.8	1.9	4.3	350	240	24.6	31.1	71	20	7.4	2.7	137	.	5.4	.	8.5	.	4.5	.	37	.	5.6	6.1	79	.	.	133	66	53	71	71	24	101	210	5	5	11	0.4
160101	1	1	74.2	10.7	0.6	1.3	1.3	1.4	90	60	60.5	1.8	1.9	4.3	350	240	24.6	31.1	71	20	7.4	2.7	137	.	5.4	.	8.5	.	4.5	.	37	.	5.6	6.1	79	.	.	133	66	53	71	71	24	101	210	5	5	11	0.4
160102	1	0	77.5	11.6	0.9	1.1	1.1	1.5	60	59.5	60	1.7	2.1	2.7	350	180	20.7	29.5	131	32	7	2.5	140	.	4.9	.	8.3	.	5	.	41	.	6	6.8	93	.	.	144	64	57	117	102	27	28	310	8	14	10	0.7
160102	1	1	77.5	11.6	0.9	1.1	1.1	1.5	60	59.5	60	1.7	2.1	2.7	350	180	20.7	29.5	131	32	7	2.5	140	.	4.9	.	8.3	.	5	.	41	.	6	6.8	93	.	.	144	64	57	117	102	27	28	310	8	14	10	0.7
160103	0	0	76.1	11	0.7	1.4	1.4	1.6	52.5	52.5	52.5	0.5	0.8	1.5	330	210	22.5	31.5	86	19	7.9	2.4	13.6	.	3.9	.	8.7	.	4.1	.	33	.	4.8	6	96	.	.	188	124	44	100	71	26	176	190	6	13	18	0.3
160103	0	1	76.1	11	0.7	1.4	1.4	1.6	52.5	52.5	52.5	0.5	0.8	1.5	330	210	22.5	31.5	86	19	7.9	2.4	13.6	.	3.9	.	8.7	.	4.1	.	33	.	4.8	6	96	.	.	188	124	44	100	71	26	176	190	6	13	18	0.3
160104	1	0	81.5	10.3	0.8	1.4	1.3	1.4	67	67	66	2.4	3.2	3.1	350	240	27.1	32	108	30	6.5	2.3	136	.	6	.	8.3	.	3.7	.	38	.	4.4	6.8	.	5.5	5.9	141	81	36.6	120	58	20	97	210	8	13	22	0.4
160104	1	1	81.5	10.3	0.8	1.4	1.3	1.4	67	67	66	2.4	3.2	3.1	350	240	27.1	32	108	30	6.5	2.3	136	.	6	.	8.3	.	3.7	.	38	.	4.4	6.8	.	5.5	5.9	141	81	36.6	120	58	20	97	210	8	13	22	0.4
160105	0	0	51.1	11.3	0.9	1.6	1.6	1.7	60.5	61	61.5	1.2	2.7	2.1	350	240	20.9	30.4	117	26	10.3	3	139	.	5.4	.	7.9	.	3.9	.	36	.	5.9	6.8	103	.	.	182	124	30	138	60	19	57	230	9	9	34	0.3
160105	0	1	51.1	11.3	0.9	1.6	1.6	1.7	60.5	61	61.5	1.2	2.7	2.1	350	240	20.9	30.4	117	26	10.3	3	139	.	5.4	.	7.9	.	3.9	.	36	.	5.9	6.8	103	.	.	182	124	30	138	60	19	57	230	9	9	34	0.3
160106	0	0	64	10.6	0.9	1.4	1.5	1.5	73	73	73.5	2.7	3	2.5	350	240	24.9	32.2	120	30	8.8	2.8	144	.	5.9	.	8.1	.	4	.	38	.	6.5	6.8	96	.	.	176	102	47	133	32	7	21	290	9	10	9	0.2
160106	0	1	64	10.6	0.9	1.4	1.5	1.5	73	73	73.5	2.7	3	2.5	350	240	24.9	32.2	120	30	8.8	2.8	144	.	5.9	.	8.1	.	4	.	38	.	6.5	6.8	96	.	.	176	102	47	133	32	7	21	290	9	10	9	0.2
160107	1	0	28.8	10.5	1.2	1.1	1	1.3	87	87	87.5	2.5	3.8	2.7	350	240	18.9	27.5	189	60	13.6	4.8	139	.	5.3	.	9.3	.	9.1	.	47	.	6.8	6.9	89	.	.	114	46	30	191	111	30	141	260	60	28	19	0.5
160107	1	1	28.8	10.5	1.2	1.1	1	1.3	87	87	87.5	2.5	3.8	2.7	350	240	18.9	27.5	189	60	13.6	4.8	139	.	5.3	.	9.3	.	9.1	.	47	.	6.8	6.9	89	.	.	114	46	30	191	111	30	141	260	60	28	19	0.5
160108	1	0	76.2	10.4	2	1.9	1.9	1.7	43	43	43	0.9	0.9	1.6	340	210	21.3	30.3	134	28	8.3	2.2	134	.	5.2	.	8.9	.	3.3	.	37	.	5	6.4	86	.	.	137	58	33	129	75	23	385	220	5	6	17	0.5
160108	1	1	76.2	10.4	2	1.9	1.9	1.7	43	43	43	0.9	0.9	1.6	340	210	21.3	30.3	134	28	8.3	2.2	134	.	5.2	.	8.9	.	3.3	.	37	.	5	6.4	86	.	.	137	58	33	129	75	23	385	220	5	6	17	0.5
160109	0	0	57.4	10.4	0.9	1.1	1.2	1.2	92	92	92	3	5.1	1.8	350	240	19.1	27.1	147	50	12.5	4.5	137	.	5.1	.	9.2	.	6.4	.	33	.	8	6.3	88	.	.	182	101	33	238	66	25	162	200	14	16	17	0.3
160109	0	1	57.4	10.4	0.9	1.1	1.2	1.2	92	92	92	3	5.1	1.8	350	240	19.1	27.1	147	50	12.5	4.5	137	.	5.1	.	9.2	.	6.4	.	33	.	8	6.3	88	.	.	182	101	33	238	66	25	162	200	14	16	17	0.3
160110	1	0	58.1	10.3	0.9	1.1	1.1	0.9	85	85	85	1.9	2.5	1.8	350	270	21.1	28.4	165	70	13.7	5.6	140	.	5	.	9.1	.	4.7	.	32	.	9.2	5.7	83	.	.	157	93	25	197	70	24	101	210	17	10	42	0.3
160110	1	1	58.1	10.3	0.9	1.1	1.1	0.9	85	85	85	1.9	2.5	1.8	350	270	21.1	28.4	165	70	13.7	5.6	140	.	5	.	9.1	.	4.7	.	32	.	9.2	5.7	83	.	.	157	93	25	197	70	24	101	210	17	10	42	0.3
160111	0	0	36.7	11.4	0.9	1.2	1.1	1.1	79.5	80	80.5	3.7	2.9	2.4	350	240	23.7	28.5	129	48	12.3	5.5	132	.	5.3	.	9.7	.	6.2	.	33	.	5.9	6.6	82	.	.	200	82	29	444	70	19	8	260	23	14	20	0.2
160111	0	1	36.7	11.4	0.9	1.2	1.1	1.1	79.5	80	80.5	3.7	2.9	2.4	350	240	23.7	28.5	129	48	12.3	5.5	132	.	5.3	.	9.7	.	6.2	.	33	.	5.9	6.6	82	.	.	200	82	29	444	70	19	8	260	23	14	20	0.2
161101	1	0	83.1	9.2	.	1.1	1.2	1.4	54.5	54.5	54.5	1.7	1.5	1.5	250	210	22.1	24.5	101	25	6.8	2	140	.	5	.	8.3	.	3.1	.	37	.	5.5	7.2	79	.	.	208	.	.	159	32	11.3	421	192	6	16	.	0.4
161101	1	1	83.1	9.2	.	1.1	1.2	1.4	54.5	54.5	54.5	1.7	1.5	1.5	250	210	22.1	24.5	101	25	6.8	2	140	.	5	.	8.3	.	3.1	.	37	.	5.5	7.2	79	.	.	208	.	.	159	32	11.3	421	192	6	16	.	0.4
161102	0	0	80	8.6	.	0.8	1.2	1.4	58.5	58	57.5	3.2	2.3	2.3	240	240	21.1	26.3	139	29	8.8	2.4	141	.	.	.	8.5	.	4.8	.	36	.	6.2	6.3	86	.	.	174	.	.	113	38	14	227	183	8	17	.	0.3
161102	0	1	80	8.6	.	0.8	1.2	1.4	58.5	58	57.5	3.2	2.3	2.3	240	240	21.1	26.3	139	29	8.8	2.4	141	.	.	.	8.5	.	4.8	.	36	.	6.2	6.3	86	.	.	174	.	.	113	38	14	227	183	8	17	.	0.3
161103	0	0	81.5	11.6	.	1.1	1.2	1.2	76.5	76.5	76.5	2.5	2	2	300	240	21.6	24.9	144	43	8	2.9	139	.	6.5	.	10.3	.	5.7	.	37	.	5.2	6.8	115	6.8	6.5	237	.	.	254	100	39	552	180	10	15	.	0.3
161103	0	1	81.5	11.6	.	1.1	1.2	1.2	76.5	76.5	76.5	2.5	2	2	300	240	21.6	24.9	144	43	8	2.9	139	.	6.5	.	10.3	.	5.7	.	37	.	5.2	6.8	115	6.8	6.5	237	.	.	254	100	39	552	180	10	15	.	0.3
161104	0	0	68.7	10.9	.	1.2	1.3	1.1	95.5	96.2	96.2	4.5	4	4	300	250	21.8	25.4	88	26	7.3	2.6	138	.	5.5	.	9.5	.	3.6	.	32	.	4.8	7	194	7.7	6.5	144	.	.	241	49	20.1	360	171	6	11	.	0.3
161104	0	1	68.7	10.9	.	1.2	1.3	1.1	95.5	96.2	96.2	4.5	4	4	300	250	21.8	25.4	88	26	7.3	2.6	138	.	5.5	.	9.5	.	3.6	.	32	.	4.8	7	194	7.7	6.5	144	.	.	241	49	20.1	360	171	6	11	.	0.3
162101	1	0	61	9.6	1.1	1.2	1.7	.	52	52	52	1.2	1.4	0.5	300	240	.	.	129	.	4.6	.	143	.	5.4	.	9.1	.	5.5	.	32	.	4.8	6.3	128	.	.	167	111	51	97	45	.	324	182	16	14	.	.
162101	1	1	61	9.6	1.1	1.2	1.7	.	52	52	52	1.2	1.4	0.5	300	240	.	.	129	.	4.6	.	143	.	5.4	.	9.1	.	5.5	.	32	.	4.8	6.3	128	.	.	167	111	51	97	45	.	324	182	16	14	.	.
162102	0	0	34.3	12.3	1.5	1.7	1.6	1.5	62.5	62.5	62.5	2.9	3.3	4	300	240	.	.	188	.	10.8	.	138	.	5.3	.	8.3	.	5.7	.	34	.	.	.	.	.	.	.	.	.	.	72	.	546.6	154	19	16	.	.
162102	0	1	34.3	12.3	1.5	1.7	1.6	1.5	62.5	62.5	62.5	2.9	3.3	4	300	240	.	.	188	.	10.8	.	138	.	5.3	.	8.3	.	5.7	.	34	.	.	.	.	.	.	.	.	.	.	72	.	546.6	154	19	16	.	.
162103	0	0	47.2	9.5	0.8	0.5	0.5	1.6	68.5	68.5	68.5	4	6.7	3.1	300	240	.	.	117	.	9.9	.	144	.	7.2	.	7.5	.	3.4	.	30	.	5.2	6.4	81	.	.	95	42	28	172	60	.	80	246	9	14	.	.
162103	0	1	47.2	9.5	0.8	0.5	0.5	1.6	68.5	68.5	68.5	4	6.7	3.1	300	240	.	.	117	.	9.9	.	144	.	7.2	.	7.5	.	3.4	.	30	.	5.2	6.4	81	.	.	95	42	28	172	60	.	80	246	9	14	.	.
162104	0	0	66.1	9.5	0.8	1	1.1	.	97	97	98	2.7	4.3	2.6	300	240	.	.	127	.	8.1	.	140	.	6.7	.	8.4	.	4.4	.	37	.	4.9	6.9	169	.	.	119	56	26	154	139	.	524.6	218	11	9	.	0.1
162104	0	1	66.1	9.5	0.8	1	1.1	.	97	97	98	2.7	4.3	2.6	300	240	.	.	127	.	8.1	.	140	.	6.7	.	8.4	.	4.4	.	37	.	4.9	6.9	169	.	.	119	56	26	154	139	.	524.6	218	11	9	.	0.1
162105	1	0	62.8	10.3	1.2	1.1	1.2	.	83.8	83.8	84.5	1.3	2.3	1.8	300	240	.	.	131	.	12.2	.	137	.	4.5	.	8.3	.	4	.	37	.	5.9	6.2	112	.	.	142	104	28	166	25	.	108.6	234	32	20	.	.
162105	1	1	62.8	10.3	1.2	1.1	1.2	.	83.8	83.8	84.5	1.3	2.3	1.8	300	240	.	.	131	.	12.2	.	137	.	4.5	.	8.3	.	4	.	37	.	5.9	6.2	112	.	.	142	104	28	166	25	.	108.6	234	32	20	.	.
162106	1	0	60.3	10.3	0.8	1.1	1.1	.	60.5	60.5	59	3	2.7	2.7	280	240	.	.	150	.	8.6	.	142	.	6.1	.	8.7	.	7.2	.	36	.	6.6	6	177	.	.	128	71	20	134	23	.	706.7	135	11	9	.	0.2
162106	1	1	60.3	10.3	0.8	1.1	1.1	.	60.5	60.5	59	3	2.7	2.7	280	240	.	.	150	.	8.6	.	142	.	6.1	.	8.7	.	7.2	.	36	.	6.6	6	177	.	.	128	71	20	134	23	.	706.7	135	11	9	.	0.2
162107	1	0	56.9	9.5	1	0.9	1.3	.	58	58	57.3	1.5	2.5	2.8	300	180	.	.	101	.	6.9	.	133	.	3.8	.	7.8	.	3.1	.	37	.	4.4	5.9	95	.	.	129	66	26	187	21	.	8	265	8	12	.	.
162107	1	1	56.9	9.5	1	0.9	1.3	.	58	58	57.3	1.5	2.5	2.8	300	180	.	.	101	.	6.9	.	133	.	3.8	.	7.8	.	3.1	.	37	.	4.4	5.9	95	.	.	129	66	26	187	21	.	8	265	8	12	.	.
162108	1	0	47	11.3	0.7	0.9	0.9	.	54	54	54	2.7	3.7	2.1	300	240	.	.	128	.	7.5	.	139	.	5.9	.	9.6	.	6.4	.	40	.	4.8	6.7	129	.	.	124	58	48	88	55	.	160.4	181	7	8	.	.
162108	1	1	47	11.3	0.7	0.9	0.9	.	54	54	54	2.7	3.7	2.1	300	240	.	.	128	.	7.5	.	139	.	5.9	.	9.6	.	6.4	.	40	.	4.8	6.7	129	.	.	124	58	48	88	55	.	160.4	181	7	8	.	.
162109	1	0	84.8	11.4	1.5	1.5	1.8	.	50.3	50.3	50.8	1.9	3.1	2.5	300	240	.	.	193	.	9.2	.	138	.	4.8	.	8.1	.	3.1	.	33	.	4.7	6	112	.	.	189	125	39	125	54	.	925	167	9	15	.	.
162109	1	1	84.8	11.4	1.5	1.5	1.8	.	50.3	50.3	50.8	1.9	3.1	2.5	300	240	.	.	193	.	9.2	.	138	.	4.8	.	8.1	.	3.1	.	33	.	4.7	6	112	.	.	189	125	39	125	54	.	925	167	9	15	.	.
162110	0	0	64.2	11.7	1.1	1.5	1.6	.	55.5	56	56.4	1.3	2.5	2.2	300	240	.	.	122	.	10.1	.	138	.	6	.	9.7	.	4.1	.	37	.	5.3	6.6	125	.	.	94	43	24	136	58	.	264.4	239	15	10	.	.
162110	0	1	64.2	11.7	1.1	1.5	1.6	.	55.5	56	56.4	1.3	2.5	2.2	300	240	.	.	122	.	10.1	.	138	.	6	.	9.7	.	4.1	.	37	.	5.3	6.6	125	.	.	94	43	24	136	58	.	264.4	239	15	10	.	.
162111	0	0	73.2	11.5	1.4	1.6	1.5	.	73.7	73.7	73	4.1	2.8	4	300	240	.	.	143	.	11.2	.	139	.	5.3	.	8.5	.	3.1	.	37	.	4.7	6	96	.	.	158	97	36	126	51	.	262.4	183	11	10	.	.
162111	0	1	73.2	11.5	1.4	1.6	1.5	.	73.7	73.7	73	4.1	2.8	4	300	240	.	.	143	.	11.2	.	139	.	5.3	.	8.5	.	3.1	.	37	.	4.7	6	96	.	.	158	97	36	126	51	.	262.4	183	11	10	.	.
162112	0	0	63.9	10.4	1.3	1.2	1.8	.	55.8	55.8	56.3	2.3	1.6	3.9	300	240	.	.	118	.	5.2	.	141	.	4.6	.	8.3	.	6	.	31	.	4.5	6	77	.	.	223	128	53	212	24	.	12.8	273	7	10	.	.
162112	0	1	63.9	10.4	1.3	1.2	1.8	.	55.8	55.8	56.3	2.3	1.6	3.9	300	240	.	.	118	.	5.2	.	141	.	4.6	.	8.3	.	6	.	31	.	4.5	6	77	.	.	223	128	53	212	24	.	12.8	273	7	10	.	.
162113	0	0	78.8	10	0.6	.	0.9	.	60.5	60.5	60.5	3.2	3.3	3.3	300	240	.	.	135	.	.	.	137	.	.	.	8.5	.	3.7	.	34	.	4.7	5.9	229	.	.	112	50	42	98	41	.	351.3	164	4	9	.	.
162113	0	1	78.8	10	0.6	.	0.9	.	60.5	60.5	60.5	3.2	3.3	3.3	300	240	.	.	135	.	.	.	137	.	.	.	8.5	.	3.7	.	34	.	4.7	5.9	229	.	.	112	50	42	98	41	.	351.3	164	4	9	.	.
162114	0	0	68.1	10.6	1.3	1.1	1.2	.	67	67.5	67.5	2.2	2	3.1	300	240	.	.	171	.	8.7	.	138	.	5.1	.	7.6	.	2.5	.	35	.	4.9	6.4	132	.	.	104	50	23	156	40	.	163.1	168	30	23	.	.
162114	0	1	68.1	10.6	1.3	1.1	1.2	.	67	67.5	67.5	2.2	2	3.1	300	240	.	.	171	.	8.7	.	138	.	5.1	.	7.6	.	2.5	.	35	.	4.9	6.4	132	.	.	104	50	23	156	40	.	163.1	168	30	23	.	.
162115	0	0	59	12.4	1.2	1	0.9	1.2	81.5	81.5	79.5	1.6	0.6	3	300	240	.	.	168	57	12.1	4.5	142	.	6.4	.	8.3	.	8.5	.	32	.	5.8	6.3	74	.	.	137	89	25	114	56	.	252.9	206	17	11	.	.
162115	0	1	59	12.4	1.2	1	0.9	1.2	81.5	81.5	79.5	1.6	0.6	3	300	240	.	.	168	57	12.1	4.5	142	.	6.4	.	8.3	.	8.5	.	32	.	5.8	6.3	74	.	.	137	89	25	114	56	.	252.9	206	17	11	.	.
162116	1	0	68	10.4	1.2	1.4	1.5	.	72.5	72.5	72	3.3	4	4.7	300	240	.	.	129	.	11.8	.	137	.	7.4	.	9.5	.	5.5	.	37	.	6	5.6	66	.	.	123	77	27	97	33	.	22.6	207	11	10	.	.
162116	1	1	68	10.4	1.2	1.4	1.5	.	72.5	72.5	72	3.3	4	4.7	300	240	.	.	129	.	11.8	.	137	.	7.4	.	9.5	.	5.5	.	37	.	6	5.6	66	.	.	123	77	27	97	33	.	22.6	207	11	10	.	.
162117	1	0	72.1	10.6	0.6	1.1	1.5	.	65	65	65	2.5	1.5	3	300	240	.	.	83	.	5.4	.	131	.	5.2	.	8.8	.	2.8	.	33	.	5	5.7	118	.	.	198	131	46	106	83	.	340	166	8	9	.	.
162117	1	1	72.1	10.6	0.6	1.1	1.5	.	65	65	65	2.5	1.5	3	300	240	.	.	83	.	5.4	.	131	.	5.2	.	8.8	.	2.8	.	33	.	5	5.7	118	.	.	198	131	46	106	83	.	340	166	8	9	.	.
162118	1	0	57.5	10.2	1.3	1.5	1.7	.	52	52	52.7	2.7	2.2	2.7	300	240	.	.	132	.	9.3	.	141	.	5.8	.	9.9	.	3.7	.	42	.	4.9	6.7	103	.	.	151	82	17	111	78	.	520.7	207	8	8	.	.
162118	1	1	57.5	10.2	1.3	1.5	1.7	.	52	52	52.7	2.7	2.2	2.7	300	240	.	.	132	.	9.3	.	141	.	5.8	.	9.9	.	3.7	.	42	.	4.9	6.7	103	.	.	151	82	17	111	78	.	520.7	207	8	8	.	.
162119	1	0	64.7	12.4	0.9	1.5	1.4	.	47.7	48.2	48	3	2.2	2.1	300	240	.	.	113	.	12	.	138	.	6	.	10.1	.	4.8	.	37	.	.	.	82	.	.	145	57	56	162	30	.	71.2	252	13	11	.	.
162119	1	1	64.7	12.4	0.9	1.5	1.4	.	47.7	48.2	48	3	2.2	2.1	300	240	.	.	113	.	12	.	138	.	6	.	10.1	.	4.8	.	37	.	.	.	82	.	.	145	57	56	162	30	.	71.2	252	13	11	.	.
162120	1	0	79.2	9.8	1	1.2	1.1	.	61	61	61	1.5	1.2	2	280	240	.	.	138	.	5.6	.	141	.	4.6	.	9.4	.	2.9	.	31	.	.	.	122	.	.	175	100	35	193	58	.	486	197	25	41	.	.
162120	1	1	79.2	9.8	1	1.2	1.1	.	61	61	61	1.5	1.2	2	280	240	.	.	138	.	5.6	.	141	.	4.6	.	9.4	.	2.9	.	31	.	.	.	122	.	.	175	100	35	193	58	.	486	197	25	41	.	.
162121	1	0	88.5	10.2	0.7	1.3	1	.	71.4	72	72	3	2.4	2.6	280	180	.	.	105	.	8.5	.	135	.	6.6	.	9	.	4.8	.	33	.	5.8	6.2	154	.	.	195	150	23	109	44	.	196.7	236	8	14	.	.
162121	1	1	88.5	10.2	0.7	1.3	1	.	71.4	72	72	3	2.4	2.6	280	180	.	.	105	.	8.5	.	135	.	6.6	.	9	.	4.8	.	33	.	5.8	6.2	154	.	.	195	150	23	109	44	.	196.7	236	8	14	.	.
162122	0	0	81.9	11.1	0.7	1.3	1.3	.	72	72	72	1.7	1.8	3	270	240	.	.	170	.	3.2	.	135	.	4.4	.	9.4	.	3.7	.	30	.	8	6.4	186	.	.	186	107	41	191	53	.	874.5	191	11	13	.	.
162122	0	1	81.9	11.1	0.7	1.3	1.3	.	72	72	72	1.7	1.8	3	270	240	.	.	170	.	3.2	.	135	.	4.4	.	9.4	.	3.7	.	30	.	8	6.4	186	.	.	186	107	41	191	53	.	874.5	191	11	13	.	.
162123	0	0	66.5	10.7	1.1	1.1	1	1	78	78.2	78	2.8	0.6	4.2	300	240	.	.	165	61	11.9	4.4	141	.	5.7	.	9.1	.	3.6	.	38	.	7.6	6.8	71	.	.	115	4.2	38	174	82	.	485.2	208	17	18	.	.
162123	0	1	66.5	10.7	1.1	1.1	1	1	78	78.2	78	2.8	0.6	4.2	300	240	.	.	165	61	11.9	4.4	141	.	5.7	.	9.1	.	3.6	.	38	.	7.6	6.8	71	.	.	115	4.2	38	174	82	.	485.2	208	17	18	.	.
162124	0	0	81.9	11	1.7	.	.	1.5	77.5	77.5	77.5	3.2	3.6	3.4	300	240	.	.	211	.	8.85	.	139	.	5.3	.	9	.	3	.	38	.	.	.	.	.	.	.	.	.	.	70	.	.	.	.	.	.	.
162124	0	1	81.9	11	1.7	.	.	1.5	77.5	77.5	77.5	3.2	3.6	3.4	300	240	.	.	211	.	8.85	.	139	.	5.3	.	9	.	3	.	38	.	.	.	.	.	.	.	.	.	.	70	.	.	.	.	.	.	.
162125	1	0	69.3	10.2	1.19	.	.	1.36	59.5	59.5	59.5	1.4	1.6	1.2	300	240	.	.	150	.	9.8	.	143	.	5.7	.	9.9	.	4.1	.	39	.	.	.	.	.	.	.	.	.	.	197	.	.	.	.	.	.	.
162125	1	1	69.3	10.2	1.19	.	.	1.36	59.5	59.5	59.5	1.4	1.6	1.2	300	240	.	.	150	.	9.8	.	143	.	5.7	.	9.9	.	4.1	.	39	.	.	.	.	.	.	.	.	.	.	197	.	.	.	.	.	.	.
162126	0	0	47.5	10.2	1.3	.	.	1.2	50.2	51.8	51.8	1.5	1.5	1.4	300	210	.	.	166	43	8.6	2.6	147	.	5.7	.	9.6	.	3.1	.	38	.	.	.	.	.	.	.	.	.	.	49	.	.	.	77	34	.	0.3
162126	0	1	47.5	10.2	1.3	.	.	1.2	50.2	51.8	51.8	1.5	1.5	1.4	300	210	.	.	166	43	8.6	2.6	147	.	5.7	.	9.6	.	3.1	.	38	.	.	.	.	.	.	.	.	.	.	49	.	.	.	77	34	.	0.3
162127	0	0	78.3	10	1.22	.	.	1.3	68.5	68.5	68.5	2.2	2.1	1.8	300	240	.	.	157	.	5.5	.	139	.	5.5	.	9	.	4.1	.	.	.	.	.	.	.	.	.	.	.	.	70	.	.	.	.	.	.	.
162127	0	1	78.3	10	1.22	.	.	1.3	68.5	68.5	68.5	2.2	2.1	1.8	300	240	.	.	157	.	5.5	.	139	.	5.5	.	9	.	4.1	.	.	.	.	.	.	.	.	.	.	.	.	70	.	.	.	.	.	.	.
162128	1	0	57.8	10.5	1.1	.	.	1.25	75.5	75.5	75.5	2.8	3	3.2	300	240	.	.	151	.	12.5	.	142	.	5	.	9.1	.	5	.	.	.	.	.	.	.	.	.	.	.	.	39	.	.	.	.	.	.	.
162128	1	1	57.8	10.5	1.1	.	.	1.25	75.5	75.5	75.5	2.8	3	3.2	300	240	.	.	151	.	12.5	.	142	.	5	.	9.1	.	5	.	.	.	.	.	.	.	.	.	.	.	.	39	.	.	.	.	.	.	.
162129	0	0	56.4	11.8	1.4	1.4	.	.	66.5	66.5	66.5	4	3.8	3.2	300	240	.	.	180	47	10.9	3.5	134	.	5.8	.	8.4	.	7.9	.	.	.	.	.	.	.	.	.	.	.	.	116	.	.	.	.	.	.	.
162129	0	1	56.4	11.8	1.4	1.4	.	.	66.5	66.5	66.5	4	3.8	3.2	300	240	.	.	180	47	10.9	3.5	134	.	5.8	.	8.4	.	7.9	.	.	.	.	.	.	.	.	.	.	.	.	116	.	.	.	.	.	.	.
162130	1	0	85.5	12.1	1.4	.	.	1	63.5	63.5	64	2.2	2.5	2.2	300	240	.	.	202	69	9.9	3.8	132	.	5.3	.	8.8	.	3.5	.	.	.	.	.	.	.	.	.	.	.	.	85	.	.	.	.	.	.	.
162130	1	1	85.5	12.1	1.4	.	.	1	63.5	63.5	64	2.2	2.5	2.2	300	240	.	.	202	69	9.9	3.8	132	.	5.3	.	8.8	.	3.5	.	.	.	.	.	.	.	.	.	.	.	.	85	.	.	.	.	.	.	.
162131	0	0	75	10.9	1.3	.	.	1.7	.	.	58	1.5	1.7	1.6	300	240	.	.	171	36	10.6	2.8	141	.	5.1	.	8.9	.	6.4	.	.	.	.	6.9	72	.	.	.	.	.	.	66	.	.	.	.	.	.	.
162131	0	1	75	10.9	1.3	.	.	1.7	.	.	58	1.5	1.7	1.6	300	240	.	.	171	36	10.6	2.8	141	.	5.1	.	8.9	.	6.4	.	.	.	.	6.9	72	.	.	.	.	.	.	66	.	.	.	.	.	.	.
162132	0	0	78.2	11.8	0.7	.	.	1.6	.	70.5	70.5	2.2	1.8	2	300	300	.	.	72	17	6.4	2.1	39	.	4.1	.	10.4	.	5.5	.	.	.	.	6.7	131	.	.	.	.	.	.	55	.	.	.	.	.	.	.
162132	0	1	78.2	11.8	0.7	.	.	1.6	.	70.5	70.5	2.2	1.8	2	300	300	.	.	72	17	6.4	2.1	39	.	4.1	.	10.4	.	5.5	.	.	.	.	6.7	131	.	.	.	.	.	.	55	.	.	.	.	.	.	.
162133	0	0	61.2	10.4	0.8	.	.	1.2	70	70	70	0.2	1.8	1.8	300	240	.	.	115	37	6.7	2.4	139	.	5.4	.	8.6	.	4.9	.	.	.	.	6.8	174	.	.	.	.	.	.	112	.	.	.	.	.	.	.
162133	0	1	61.2	10.4	0.8	.	.	1.2	70	70	70	0.2	1.8	1.8	300	240	.	.	115	37	6.7	2.4	139	.	5.4	.	8.6	.	4.9	.	.	.	.	6.8	174	.	.	.	.	.	.	112	.	.	.	.	.	.	.
163101	1	0	80.4	11.7	.	1.4	1.2	1.2	77.2	77.2	77.2	2	1.7	1.8	300	240	.	.	151	49	8	.	139	.	6.9	.	9.3	.	5.9	.	35	.	.	5.9	130	.	.	136	.	58	85	100	55	848	182	13	17	18	0.2
163101	1	1	80.4	11.7	.	1.4	1.2	1.2	77.2	77.2	77.2	2	1.7	1.8	300	240	.	.	151	49	8	.	139	.	6.9	.	9.3	.	5.9	.	35	.	.	5.9	130	.	.	136	.	58	85	100	55	848	182	13	17	18	0.2
163102	1	0	78.4	10.7	.	.	0.9	1	94	94	94	3	2.8	3.3	280	210	.	.	133	57	5.4	.	140	.	3.6	.	8.7	.	3.8	.	.	.	.	6.1	.	.	.	167	.	39	207	52	24	51	218	9	9	11	0.2
163102	1	1	78.4	10.7	.	.	0.9	1	94	94	94	3	2.8	3.3	280	210	.	.	133	57	5.4	.	140	.	3.6	.	8.7	.	3.8	.	.	.	.	6.1	.	.	.	167	.	39	207	52	24	51	218	9	9	11	0.2
164101	0	0	74.6	11.1	.	1.4	1.4	1.3	75.5	74.7	75.5	4.2	4	3.9	300	240	30	.	188.5	.	9	.	140	.	5.7	.	8.6	.	3.6	.	36	.	5.3	6.5	79	5.7	6.1	175	109	44	143	35	149	178.9	188	16	11	8	.
164101	0	1	74.6	11.1	.	1.4	1.4	1.3	75.5	74.7	75.5	4.2	4	3.9	300	240	30	.	188.5	.	9	.	140	.	5.7	.	8.6	.	3.6	.	36	.	5.3	6.5	79	5.7	6.1	175	109	44	143	35	149	178.9	188	16	11	8	.
164102	0	0	73.1	10.3	.	.	0.8	1.1	66	68	68.5	1.2	1	0.6	300	240	22	.	133.6	.	8.9	.	139	.	5.7	.	8.7	.	5.7	.	38	.	6.6	6.6	95	5	6.1	169	113	42	172	55	21.6	299.9	204	11	6	24	0.4
164102	0	1	73.1	10.3	.	.	0.8	1.1	66	68	68.5	1.2	1	0.6	300	240	22	.	133.6	.	8.9	.	139	.	5.7	.	8.7	.	5.7	.	38	.	6.6	6.6	95	5	6.1	169	113	42	172	55	21.6	299.9	204	11	6	24	0.4
164103	0	0	68.5	10.5	.	.	1.3	1.5	58	57.8	57.9	4.5	5.5	5.8	300	240	21	.	196.5	44.9	6.4	2.4	137	.	4.8	.	8.4	.	5.8	.	33	.	7.3	7.5	102	12.2	6.1	124	88	32	78	54	23	507.6	188	27	18	82	0.6
164103	0	1	68.5	10.5	.	.	1.3	1.5	58	57.8	57.9	4.5	5.5	5.8	300	240	21	.	196.5	44.9	6.4	2.4	137	.	4.8	.	8.4	.	5.8	.	33	.	7.3	7.5	102	12.2	6.1	124	88	32	78	54	23	507.6	188	27	18	82	0.6
164104	1	0	65.7	11.1	.	.	.	1	66.7	67	66.1	2.8	1	2.5	300	240	25	.	137.7	33.7	9.9	3.1	143	.	4.6	.	10	.	3.9	.	36	.	5.9	6.7	102	.	.	101	56	35	183	23	8.2	316.9	225	14	12	14	0.6
164104	1	1	65.7	11.1	.	.	.	1	66.7	67	66.1	2.8	1	2.5	300	240	25	.	137.7	33.7	9.9	3.1	143	.	4.6	.	10	.	3.9	.	36	.	5.9	6.7	102	.	.	101	56	35	183	23	8.2	316.9	225	14	12	14	0.6
164105	1	0	57.1	11	.	1.1	.	0.8	118	118	119	4.7	4.8	4.8	350	240	.	.	186.6	.	11.3	.	137	.	4.5	.	7.3	.	5.7	.	36	.	6.9	6.5	.	.	.	122	.	30	202	28	10.8	.	208	11	10	39	0.6
164105	1	1	57.1	11	.	1.1	.	0.8	118	118	119	4.7	4.8	4.8	350	240	.	.	186.6	.	11.3	.	137	.	4.5	.	7.3	.	5.7	.	36	.	6.9	6.5	.	.	.	122	.	30	202	28	10.8	.	208	11	10	39	0.6
[truncated: 130 more columns]
