# Supplementary material for: Low versus high dose erythropoiesis-stimulating agents in hemodialysis patients with anemia: A randomized clinical trial
Source: PLoS One. 2017 Mar 1;12(3):e0172735. doi: 10.1371/journal.pone.0172735 (PMC5332066; doi:10.1371/journal.pone.0172735)
Supplement: S3 File — Table A. Baseline characteristics and clinical outcomes. Table B. Adverse events. Table C. Serious adverse events. Table D. Legend. (ZIP) [file pone.0172735.s009.zip › S3 file/Table B.csv]

Adverse events
CODICE	V16_1_s	V16_5	V16_7	V16_16	V16_17	V16_18	V16_19	V16_20	V16_annullata
101101	10045138	1	5000	2			1
101101	10043085	1	18000	2		1	1
101101	10020735	1	18000	5	1
101108	10014313	1	22000	2			1
101108	10016566	1	6000	1			1
101108	10016566	1	6000	1			1
101114	10038781	1	2000	2			1
101123
101123	10020735	1	4000	1
101126	10019180	1	18000	2			1
101126	10003661	1	18000	1			1
101127	10049771	1	8000	2			1
101134	10034044	1	4000	1			1
101138	10017183	1	6000	2			1
101139	10006895	1	18000	5	1
101147									1
101147	10012684	1	0	4		1		1
101147	10006895	1	0	5	1
101148	10020741	1	4000	3			1
101148	10000677	1	4000	1			1
105101	10021789		18000	3			1
105101	10046544	1	18000	1			1
105101	10020711	1	18000	2
105101	10012735	1	18000	1
105101	10046544	1	10000	1
105101	10046544	1	8000	4
105101	10006506	1	8000	1
105101	10046544	1	8000				1
105101	10000743	1	8000	3			1
105101	10046544	1	8000	3			1
105101	10037087	1	8000	1
105101	10015595	1	8000	1			1
105101	10046544	1	4000	1
105101	10008134	1	4000	2
105101	10046577	1	8000	1
105101	10046577	1	4000	1
105101	10046571	1		5
105101	10042434	1	6000	5	1
105102	10023020	1	4000	4			1
105102	10037633	1	4000	2
105102
105102	10040047	1	8000	5	1		1
105103	10020741	1	4000	3			1
105103	10020741	1	4000				1
105103	10006896	1					1		1
105103	10006452	1	4000	1
105103	10059802	1	4000				1
105103	10067125	1	4000				1
105104	10017793	1	20	1			1
105104	10046466	1	30	1			1
105104	10018867	1	30	1
105104	10018867	1	30	1
105105	10017888	1	90	1			1
105105	10002372	1	90	3			1
105105	10002372	1	40	1			1
105105	10021100	1	90	2
105105	10021100	1	90	2
105105	10019211	1	90	2
105105	10050073	1	60	1
105105	10002461	1	12000	3
105105	10057082	1	8000	2
105105	10013833	1	8000	1
105105	10000422	1	8000	2
105105	10002461	1	60	3
105105	10033473	1	40	3
108101		1	18000	6			1
108102	10018997	1	10000	2
108102	10062750	1	12000	1			1
108103	10011401	2	30000	2			1
108103	10006441	1	18000	1			1
108106	10017960	1	2000	3			1
108110	10056520	1	60	1			1
108112	10008461	1	20	1
108112	10037381	1	20	1			1
109101	10059802	1	30000	1
109102	10029116	1	12000	2			1
109108	10020705	1	90	4
109110	10012684	1	18000	5	1
109120	10049498	1	70	3		1
109123	10011906	1	99999	5	1
109125	10003549	1	30000	5	1
109125	10034574	1	30000	4		1	1
109126	10043623	1	6000	3
110102	10067585	1	18000	2
110102	10011395	1	18000	2			1
112101	10020843	1	4000	2
112101	10049923	1	30000	3			1
112101	10029975	1	30000	3			1
112101	10016558	1	30000	3			1
112102	1002298	1	12000	3			1
112103	10021872	1	20	1
112104	10011224	1	20	2
112104	10043261	1	20	2
112104	10015296	1	10	2			1
112106		1	18000	5	1
112109	10006264	1	0	1			1
112109	10048956	1	0	2			1
112111	10011224	1	90	1
112112	10066918	1	50	3			1
112112	10001029	1	50	5	1
112114	10027552	1	40	3
112114	10005056	1	50	2			1
112116	10015105	1	34000	1			1
112116	10011395	1	34000	2
112116	10007697	1	34000	1			1
112117	10017711	1	90	2			1
112117	10060842	1	90	2			1
112117	10040752	1	90
112118	10062042	1	4000				1
112118	10058467	1	20	4			1
112118	10058467	1	20	4			1
112118	10058467	1	20	5
112121	10050630	1	90	4
112121	10029975	1	90	3			1
112121	10034574	1	110	3			1
112121	10054090	1	90	2
112121	10029975	1	175	3			1
112121	10058877	1	90	1			1
112121	10058097	1	90	2			1
112121	10058097	1	90	2			1
112122	10023033	1	2000	3			1
112123	10052110	1	4000	1			1
112124	10003239	1	none	3
113101	10040047	1	18000	5	1
113101	10006338	1	18000	5	1
113101	10003119	1	18000	5	1
113103	10018910	1	6000	1
113103	10058497	1	19000
113103	01-12-10	1		1
113103	10018495	1	19000	3
113103	10062750	2	19000	1
113103	10018910	1	19000
113103	113	1	19000	1
113106	10011752	1	5000	1
113106	10039791	1	16000	1
113106	10004150	1	16000	1
113106	10059016	1	20000	1
113108	10051021	1	4000	3
113108									1
113110	10023034	1	18000	1
113111	10052110	1	6000	1
113111	10053659	1	6000	1
113111	10043913	1	4000	1				1
113112	10015092	1	4000	3
113112	10003549	1	6000	1
113112	10003549	1	6000	1
113112	10003549	1	8000	1
113113	10028228	1		5	1
113114	10028862	1		4			1
113114	10040047	1	99999	1
113115	10062750	1	18000	2
113115	10040047	1		5	1
113118	10040047	1	4000	5	1		1	1
113120	10016980	1	14000	3
113120	10048671	2	18000	2
113120	10006332	1	18000	1
113120	10040580				1
113121	10018997	1	35000	2
113121		3	35000	1
113124	10059336	1		3
116113	10040070	1	20	5	1
116117	10016454	1	8000	2			1
116120	10051109	1	none	1
117101	10066766	1	6000	2			1
117102	10003109	1	6000	5	1
120107	10027162	1	6000	5	1
120107	10049125	1	6000	5	1
120109	10027141	1	18000	2
120110	10028595	1	110	5	1
120115	10003167	1	80	2			1
120115	10003183	1	80	2			1
120115	10021279	1	110	2			1
120115	10011949	1	110	5	1
120116	10053604	1	20	2			1
121102	10007810	1	4000	1
121102	10034907	1	4000	2			1
121102	10059258	1	4000	1			1
121102	10051596	1	4000	1			1
121105	10049447	1	6000	2			1
121106	10052399	1	22000	3
121108	10000055	1	22500
121108	10011395	1	22500	1
122105	10009908	1	4000	5	1
122109	10021758	1	5000	5	1
123102	10040053	1	10000	5	1
123102	10029975	1	4000
123102	10012665	1	10000
123105	10065006	1	18000	3			1
123105	10040580	1	18000	5	1
123107	10024634	1	4000	2
123107	10019196	1	4000	2			1
123107
123108	10036290	1	6000	3			1
123109	10003549	3	10000	3
123115	10025012	1	18000	2			1
123115	10008461	1	18000	2			1
123115
123115	10025012	1	18000	3			1
123116
123118	10028200	1	90	2
123118	10028200		90	2			1
123118	10020996	1					1
123121	10019211	3	8000	3
123123	10002071	1	170	2			1
123123	10058069	1	170	5			1
123123	10040580	1	170	5	1
124104	10033488	1	4000				1
128102	10003608	1	8000
128109	10006895	1	16000	5	1
128110	10057351	1		1
128114	10028596	1		5	1
128118	10018997	1	40	2
128121	10015919	1	12000	2
128122	10053212	1	12000	1
128123	10040070	1		5	1
128123	10023796	1		4	1
128124	10006441	1	3000	1
128125	10066920	1	18000	2
128125	10049125	1	35000	5
129101	10047700	1	7000	2
129101	10011395	1	7000	1
129101	100024798	1	7000	1
129101	10056520	1	7000	3
129103	10002034	1	34000	2			1
129103	10039511	1	30000	3
129103	10002034	1	30000	3			1
129103	10025077	1	30000	3		1
129105	10014233	1	34000	1
129106	10048793	1	4000	2
129108	10020646	1	8000	5	1
129109	10035742	1	4000	1
129109	10018069	1	5500	2
129109	10007625	1	12000	5	1
129112	10014210	1	30	2			1
129114	10059269	1	4000
129115	10059816	1	20	2
129115	10020741	1	40	3			1
129117	10035742	1	18000	1			1
129120	10021758	1	70	5	1
129121	10019974	1	12000	2
129122	10039511	12	4000
129122	10006896	1	4000	2			1
129122	10001434	1	4000	2		1
129123	10039511	1	0	2
129123	10055122	1	0	2			1
129125	100257598	1	50	2			1
129126	10020646	1	11000	1			1
129127	10011914	1	4000	5
129128	10055782	1	10	3
129128	10017926	1	10
129128	10062223	1	10				1
129132	10016558	3	18000
130101	10040047	1	15000	5	1
130101	10017721	1	15000	5	1
130102	10042381	1	6000	5	1
130106	10000691	1	80000	2			1
130108	10063378	1	4000	5	1
130108	10048839	1	4000	4
130109	10000040	1	10000	3
130110	10059406	1	6000	5	1
130110	10011949	1	6000	5	1
130110
130111	10002383	1	18000	2			1
130112	10063378	1	4000	5	1
130112	10036790	1	4000	1
130118	10024124	1	210	4			1	1
130118	10025479	1	210	4			1
130120	10024873	1	8000	3
130120	10011693	1	8000	5	1
130120	10067116	1	8000	4
130122	10024634	1	10000	2			1
130123	10003667	1	18000	1
130124	10057767	1	4000	2			1
130124	10021680	1	4000	4
130128	10062758	1	10000	2			1
130128	10034044	1	10000	1			1
130130	10063829	1	18000	2
130138	10011949	1	20000	2			1
130139	10000691	1	8000	2			1
130139	10003668	1	8000	2			1
130140	10003658		45000	1			1
130140	10008604	1	18000	2			1
130140	10013833		45000	1			1
130142	10040070	1	40000	5	1
130142	10016980	1	6000	3
130144	10001024	1		2			1
130146	10027433	1	18000	5	1
130148	10034608	1	666	2
130148	10021790	1	666	3
130149	10003445	1	22000	4
132101	10029978	2	5000	2			1
132101	10004035	1	15000	1
132101	10027732	1	15000	1			1
132105	10043085	1	18000	1			1
132106	10034674	1	8000	4			1
132106	10066933	1	18000	4
132106	10010046	1	12000	3			1
132106	10034674	1	12000	5	1
132107	10019016	1	4000	5	1
132109	10008611	1	12000	1
132110	10002447	1	18000	3
132111	10056430	1		1			1
132111	10016454	1	8000	1
132111	10018804	1	8000	1
133106	10063829	2	0	2
133107		3	30	2
133112	10002034	1	40	4			1
133116	10048642	1	18000	1			1
133120	10048380	2			1
138101	10040047	1	6000				1
138101		2	4000	2					1
138102	10014295	1	2000	2
138102	10003850	1	10000	2
138103	10010860	1	6000	1
138103	10000891	2	6000	5	1
138103	10000687	1	6000	1
138104	10000687	1	4000	1
138104	10000055	1	4000	1
138104	10000687	1	4000
138105	10000687	1	6000	1
138106	1001169	1	2000	6			1
138107	10007687	1
138107	10055136	1		2
138109	10003417	1	8000	2
138109	10042807	1	2000	3			1
138109	10011789	1	6000
138109	10030765	1	2000	1
138109	10011789	1	2000	1
138109	10049796	1	2000	1
138109	10011789	1	2000	1
138111	10008505	1	2000	1
138111	10000278	1	2000
138111	10020741	1	2000	1
138112	10020741	1	5000	1
138112	10011799	1	5000
140101	10033071	1	3000	1
140101	10041026	1	3000	3
140101	10017865	1	4000	2
140101	10051596	1	4000	1
140102	10000687	1	4000
140102	10020646	1	4000	2
140103	10000953	1	20	2			1
140104	10065953	1	30	1
140107	10014313	1		1
140108	10018852	1	4000	1
140108	10067656	1	4000	1
140108	10000039	1	4000	1
140109	10003188	1	70	1			1
140109	10055150	1	50	1
140110	10042807	1	0	1
140111	10000891	1	18000	5	1
140114	10010774	1		1
140115	10034574	1		1			1	1
140118	10009885	1	5000	1
140120	10029975	1		2
140120	10018852	1		1
140120	10016980	1		1
140124	10000687	1	20	1			1
140126	10040047	1		5	1
140126	10031282	1		2
140128	10064015	1	3000	5	1
140129	10044044	1		1
140129	10006332	1	8000	2			1
140129	10019428	1	8000	1
140129	10034484	1	4000	1			1
140131		1		5	1
140131	10007697	1		2
140134	10011949	1		2
140138	10039667	1	20	1			1
140139	10016558	1	18000	2			1
140139	10020096	1	10000	2
140140	10029978	1	2000	1
140141	10040047	1		5	1
140142	10007695	1	20
140142	10015042	1		2
140144	10040047	1		5	1
140148	10011069	1	4000	1
146101	10020772	1	6000	2			1
146102	10040047	1	4000				1
147111	10003109	1	18000	5	1
147117	10044517	1	6000	2			1
148104	10051776	1		1
148105	10001434	1	18000	2
148105	10001951	1		2
148106	10066772	1	18000	2
148106	10051564	1		1			1
148107	10049923	1	8000	2
148114	10049814	1	4000	1			1
148116	10006332	1	18000				1
148116	10059269	1	19000	2			1
148116	10017083	1		1
148119		1	4000				1
148120	10016454	1	18000	2			1
148120	10017865	1	18000	2			1
148120	10043566	1		5	1
148120	10007137	1	18000	2
148120	10037511	1	18000	1
148121	10001053	1					1
149101		1	8000	5	1
149101		1	4000	1
149102	10027476	1	18000	5	1
149102	10005014	1	18000	2			1
149103	10016162	1	2000	2		1	1
149103	10000891	2	6000	5	1
149103	10002372	2	6000	1
149103
149104	10000891	1	0	5	1
149105	10066918	2	14000	2			1
149105	10002423	1	14000	2
149105	10016162	1	18000	2
149106	10040047	1	24000	5	1
149106
149108	10036857	1	4000	3
149109	10017865	1		2
149109	10007137	1	28000	4
149109	10049923	1	18000	2			1
149109	10018804	1	28000	5	1
149109	10040047	1	2200	2			1
149109	10040053	1		2				1
150101	10006503	1	12000	1
150101	10019609	1	10000	1
153102	10066736	1		2			1
153102	10008113	1	6000	5	1
154103	10042434	1	30	5	1
154104	10035718	1	4000	1			1
154110	10015090	1	60	2
154112	10066545	1	4000	2			1
154118	10040047	1	90	5	1
155103	10006451	1	4000	1
160104	10016428	2	4000
160104	10029975	1	5000				1
160105			18000	2			1
160105	10002898	1	18000	2			1
161101	10042417	1	8000	2
162101	10042434	1	20	5	1
162102	10041026	1		1			1
162103	10006053	1	6000	5	1
162104	10040047	1		5	1
162104	10049923	1	18000	3			1
162106	10040047	1	20	2			1
162106	10067098	1	20	1			1
162108	10042434	1	180000	5	1
162110	10038484	1	100	1			1
162110	10057335	1	20				1
162112	10021114	1	90	3
162112	10061386	1		1			1
162113	10042434	1	18000	5	1
162114	10020741	1	30000	5	1
162117	10030588	1		2			1
162117	10051022	1	100	5	1
162118	10006441	1	40	1			1
162121	10042434	1	4000	5	1
162122	10040752	1	18000	1			1
162129	10042772	1		1			1
162130		1		2			1
162130	10042434	1		5	1
162132
163101	10050202	1	4000	2
164102	10058709	1
164102	10063632	1		3				1
164103	10040047	1	18000	5	1
164103	10045326	1	18000	4			1
164104	10061995	1		2
164105	10029495	1	5000	3
164105	10051714	1	24000	3
