# Supplementary material for: Low versus high dose erythropoiesis-stimulating agents in hemodialysis patients with anemia: A randomized clinical trial
Source: PLoS One. 2017 Mar 1;12(3):e0172735. doi: 10.1371/journal.pone.0172735 (PMC5332066; doi:10.1371/journal.pone.0172735)
Supplement: S3 File — Table A. Baseline characteristics and clinical outcomes. Table B. Adverse events. Table C. Serious adverse events. Table D. Legend. (ZIP) [file pone.0172735.s009.zip › S3 file/Table C.csv]

Serious adverse events
CODICE	V17_1	V17_2	V17_5	V17_8	V17_11	V17_14	V17_77_1_s	V17_annullata
101101	1	10020772	10003119	10010914
101101	1	10019180	10007518	10010922			10066686
101101	1	10019180	10003123				10020735
101108	0
101108	1						10016566
101114	1	10067585	10019619	10019180
101121							10051592
101123								1
101126	1	10020823	10003123				10019180
101126	1	10020823	10003123				10001434
101127	1	10019180	10021279	10045652	10063709		10049771
101134	1	10021279	10027731	10002916	10001434
101138	0						10017183
101139	0						10006895
101147							10029975	1
101147	1	10021279	10020869				10029975
101147	0						10006895
101148							10016558
101148	0						10000677
105101	1	10046944	10017822				10024378
105101	1	10046544	10017822				10046544
105101	1	10046769	10046544	10017822			10046544
105101	1	10046766	10046544	10017822			10000743
105101	1	10046766	10046544	10017822			10046544
105101	1	10046766	10046544	10017822			10015595
105101	1	10046769	10046571	10017822	10045652		10042434
105102	1	10020772	10067585	10021279	10036906
105102							10061627
105102							10040047
105103	1	10019180	10067585	10024992	10012684		10020741
105103	1	10019180	10067585	10024922	10012684		10020741
105103	1	10019180	10067585	10024992	10012684		10006896	1
105103
105103	1	10067585	10020772	10058108	10041026	10012378
105104	1	10019180	10067585	10036906			10011793
105104	1	10019180	10067585	10036906			10046466
105105		10020772	10021279	10058108	10018249	10002338	10017888
105105	1	10020772	10021279	10058108	10018249	10002338	10002372
105105	1	10021279	10020772	10058108	10002338		10002372
108101		10003598	10061273	10011949			10006332
108102	1						10062750
108103	1	10039073					10011401
108103	1						10006441
108106	0						10047700
108110	1	10067585	10039068	10018249	1009119	10058108	10056520
108112	1	10021279	10020869	10018249	10012378	10009119	10037381
109102	1	10020775	10063709	10020903
109110	1	10021279	10012684				10012684
109120	1	10067585	10021279	10053582	10020772		10049498
109123	0
109125	0						10003549
109125	1	10067585	10029331	10058108	10003123		10017711
110102	1	10020772	10058108	10067585			10011395
112101	0						10029975
112101	0						10016558
112101	0						10017711
112102	0						10061173
112104	1	10020772	10021279	10021114	10058108	10002858	10054242
112106	0
112109	1	10051286	10020772	10018249	10020711	10020802	10061733
112109	1	10051286	10020772	10018249	10020711	10020283	10048956
112112	1	10021784	10067585	10029975	10058108	10020775	10066918
112112	1	10067585	10029975	10058108	10020772	10021784	10001029
112114	0						10005056
112116	0						10015105
112116	1	10020772	10067585	10058108	10004447	10011949	10053305
112117	1	10067585	10021114	10003603	10015046	10018249	10017711
112117	1	10067585	10021114	10003603	10015042	10018249	10038701
112118	1	10016649	10006445				10062042
112118	1	10058467					10006483
112118	0						10006483
112118	0						10058467
112121	0	10029975	10020772	10067585	10018249	10020711	10034576
112121	1	10029975	10020772	10067585	10018249	10020711	10034574
112121	1	10029975	10020772	10067585	10018249	10020711	10023020
112121	1	10020772	10018249	10029975	10009119		10058877
112121	1	10049925	10067585	10020772	10002034	10029975	10058097
112121	1	10049923	10067585	10020772	10002034	10029975	10058097
112122	1	10023033					10023033
112123	1	10067585	10036030	10006441	10002034	10015046	10052110
113101	1	10067585	10029975	10021279	10018304	10048793	10040047
113101	1	10067585	10029975	10021279	10018304	10048793
113101	1	10067585	10029975	10021279	10018304	10048793	10003119
113111	1	10012684	10021279	10053582	10017964	10013549	10066918
113113	1	10020775	10043565	10003611	10062750		10028228
113114	1	10012684	10067585	10058108			10028862
113115	1	10020775	10058108	10008936	10002388	10013282	10040047
113118	1	10003658	10007572	10067585	10009119		10007515
113120	1	10020772	10067585	10047059	10009993		10040580
116113	1	10020772	10058108	10018249	10010914		10040070
116117	0						10016454
117101	1	10009973	10028979	10028979	10020772	10053502	10066766
117101	1						10003115
117102	1	10020705	10067585	10002858	10017788	10020772	10003109
119103
120107	1	10020772	10016191	10030299			10027162
120107	1	10020772	10016191	10030299			10049125
120110	1	10021321	10010926	10012395	10021097		10028595
120115	1	10020772	10067585	10003119	10053582		10003167
120115	1	10013283	10067585	10003123	10053582		10003183
120115	1	10067585	10007518	10053582	10013283		10021279
120115	1	10020772	10067585	10003119	10053582		10011949
120116	1	10021279					10053604
121102	1	10020772	10018627	10018304			10034907
121102	1	10018627	10018304				10059258
121102	1	10018627	10018304				10051596
121105	1						10049447
122105	0						10009908
122109	0						10021758
123102	1						10040053
123105	1						10065006
123105	1	10012684	10045228				10040053
123107	1						10024634
123108	1						10036290
123115	1						10025012
123115	1						10008461
123115
123115
123116
123118	1						10028200
123118							10020996
123123	1						10002071
123123	1						10062610
123123	1						10040580
124104	1						10033488
124104	1						10018066
128109	1	10003119	10019619	10053293			10006895
128114	1	10006896	10002907				10028596
128123	1	10007462					10040070
128123
128125	1	10034574					10049125
129103	1	10007518	10053582	10025077	10017886	10018498	10002034
129103	1	10025077	10017886	10018498	10053582	10007518	10002034
129103	13/4/	10025077	10017886	10018498	10018498	10007518	10025077
129105	1	10020772	10067585	10058108			10014233
129108	1	10020772	10021279	10003123	10014563	10043565	10003109
129109	1	10058108	10003119	10053582			10007625
129112	1	10020772	10067585				10014210
129115	1	10064822					10020741
129117	1	10020772	10063709				10035742
129120	1	10029975	10020772	10067585	10021279	10058108	10021758
129122	1	10021279	10003119	10056419	10021114	10057453	10006896
129122	1	10020772	10021279	10003119	10056419	10021114
129123	1	10020772	10021279	10053582	10016649		10055122
129125	0						10027598
129126	1	10025164					10020646
129127	1	10020772	10021279	10053582	10038748	10011949	10011914
129128	1	10046537	10034072	10062653	10017865		10062223
130101	1	10066551	10064680	10020772			10040047
130101	1	10066551	10064680	10020772			10017721
130102	1	10067585	10021279	10029975			10042381
130106	1						10000691
130108	1	10060766	10007462	10020775			10063378
130110	1	10008936	10013283	10045652	10036963		10059406
130110	1	10008936	10013283	10045652	10036963		10011949
130111	11	10067585	10020772	10021279	10011949		10002383
130112	1	10011949	10021279	10020775	10029977		10063378
130118	1						10025479
130118	1						10024124
130120	1						10011693
130122	1						10024634
130123	1	10020772	10047115	10011949	10029331		10003667
130124	1	10020772	10048667	10040767	10034176	10066933	10057767
130128	1	10028417	10053583	10021279	10020772	10063709	10062758
130128	1	10028417	10053582	10021279	10020772	10063709	10034044
130138	1						10011949
130139	1						10000691
130139	1						10003668
130140	1	10020772					10003658
130140	1	10020772					10008604
130140	1						10013833
130142	1	10020772	10020708	10067585	10027523	10047065	10040070
130144	1	10029116	10067585	10020772	10021279	10012684	10001024
130146	1	10067585	10020772	10008912			10027433
132101	0						10027732
132101	1						10029978
132105	1	10020772	10067585	10020823			10043085
132105	1						10043085
132105	1						10066686
132105								1
132106	1	10020772	10058107				10034674
132106	1	10009993	10010041				10054242
132106	1	10009993	10010041				10034674
132107
132111	1	10013283	10020708	10020711	10020735		10056430
133112	1						10002034
133116	1						10048642
133120	1	10020772	10013238				10048380
138101	1	10020772	10003119	10000492	10030182	10002861	10040047
138103	1	10020772	10021279	10058108	10053582	10018249	10000891
138106	1	10020775	10067585	10021279	10066874	10025379	10011069
138109	1	10020775	10067585	10058108	10003209	10012680	10042807
140103	1						10000953
140109	0						10003188
140111	1						10000891
140115	1	10020772	10021279	10067585			10034574
140124							10022025
140124	1						10000687
140124	1						10000687
140125	1						10029978
140126	1						10040047
140128	1						10040047
140128	1						10040047
140128
140129	1						10006332
140129	1						10034484
140131	1
140134	1						10011949
140138	1						10039667
140139							10016558
140139	1						10020096
140141	1						10040047
140141	1						10040047
140144	1
146101	1	10020772					10020772
146102	0						10040047
147111	1	10061965	10043776				10043634
147117	1	10020772	10067585	10036429			10019027
148106	1	10021279	10067585	10029307	10020775	10014778	10051564
148114	1	10018933
148116	1	10019022	10009993	10012379	10060879	10038484	10006332
148116	1	10019022	10009993	10012379	10060879	10038484	10059269
148119	1	10020775	10019619
148120	1	10009843	10009119	10020775	10056419		10016454
148120	1	10009843	10009119	10020772	10056419		10013797
148120	1	10009843	10009119	10020775	10056419		10043566
148121							10001053
149101	1	10020772	10002022	10021867	10009211	10001434	10040070
149102	1	10020775	10064467	10000054	10005014		10027476
149102	1	10020775	10064467	10000054			10005014
149103	1	10021279	10053582	10020772			10016162
149103	1	10021279	10053582	10020775	10029328	10001434	10000891
149104	1	10000881	10067585				10000891
149105	1	10053582	10021279	10002940	10016428		10013893
149105	1	10053582	10003209				10002423
149106	1	10021279					10040047
149109	1	10067585	10020775	10027180	10029975	10033940	10049923
149109								1
149109	1	10067585	10020775	10027180	10029975	10033940	10040053
149109	1	10067585	10020775	10027180	10029975	10033940	10018804
149109	1	10067585	10020775	10027180	10029975	10033940	10040047
149109
153102	1	10011395
153102	1	10050856	10020705	10020775			10008113
154103							10042434
154104	1	10053582	10067585				10006479
154112	1	10021114	10036963				10066545
154118							10040047
160104								1
160105
160105							10002898
162101	1	10067585	10020772	10029975			10042434
162102	1	10021114	10017853				10041026
162103
162104	1	10020775	10020869	10054095	10058108	10067585	10040047
162104	0
162106	1	10020772	10067585	10058108			10016558
162106	0						10067098
162108	1	10021279	10059616	10020775			10042434
162110	1	10021279	10045652	10020772	10058108	10021114	10038484
162110	1	10021114	10020775	10048666			10057335
162112	1	10015042	10021114				10061386
162113	1	10021279	10045652	10013283	10067585
162114	1	10006458	10020772				10020741
162117	1	10021279	10012684	10021114	10017853
162117	1	10021279	10013283	10021114	10017853		10051022
162118	1	10020772	10029565	10058108			10006441
162121	1	10067585	10020772	10021279	10058108	10031282	10042434
162122	1						10040752
162129	1	10037234	10020602				10042772
162130	1	10066551	10020775
162130	1	10066551	10020775				10042434
162132
164102	1						10042772
164102	1	10055221	10009843	10063632
164103	1	10067585	10020775	10020705			10040047
164103							10045326
164104	1	10020775	10058108	10021279			10061995
