# Supplementary material for: Low versus high dose erythropoiesis-stimulating agents in hemodialysis patients with anemia: A randomized clinical trial
Source: PLoS One. 2017 Mar 1;12(3):e0172735. doi: 10.1371/journal.pone.0172735 (PMC5332066; doi:10.1371/journal.pone.0172735)
Supplement: S3 File — Table A. Baseline characteristics and clinical outcomes. Table B. Adverse events. Table C. Serious adverse events. Table D. Legend. (ZIP) [file pone.0172735.s009.zip › S3 file/Table D.xlsx]

## Sheet: CEDOSE
Legend
CODE	Randomization number	6 figures number
TREATMENT	Allocated treatment	0= high dose; 1= low dose
TIME	follow up time	0= randomization time; 1= 12 months
AGE	age at baseline	year
V1_55	Hb in the month of randomization	g/dL
V1_230	nPCR at baseline	g/Kg/die
V1_232	Kt/V 2 months before randomization
V1_234	Kt/V 1 month before randomization
V1_236	Kt/V in the month of randomization
V1_238	Dry wigth 2 months before randomization	kg
V1_240	Dry wigth 1 month before randomization	kg
V1_242	Dry wigth in the month of randomization	kg
V1_244	Interdialytic weight increase, first dialysis of the month	kg
V1_245	Interdialytic weight increase, second dialysis of the month	kg
V1_246	Interdialytic weight increase, third dialysis of the month	kg
V1_247	Blood flow at baseline	mL/min
V1_249	Dialysis treatment duration at baseline	min
V1_250	Bicarbonate pre dialysis at baseline	mmol/L
V1_251	Bicarbonate post dialysis at baseline	mmol/L
V1_83	Serum nitrogen pre dialysis at baseline	mg/dL
V1_84	Serum nitrogen post dialysis at baseline	mg/dL
V1_86	Serum creatin pre at baseline	mg/dL
V1_87	Serum creatin prost at baseline	mg/dL
V1_90	Serum sodium pre at baseline	mEq/L
V1_91	Serum sodium post at baseline	mEq/L
V1_94	Serum potassium pre at baseline	mEq/L
V1_95	Serum potassium post at baseline	mEq/L
V1_98	Serum calcium pre at baseline	mg/dL
V1_99	Serum calcium post at baseline	mg/dL
V1_102	Serum phosphorus pre at baseline	mg/dL
V1_103	Serum phosphorus post at baseline	mg/dL
V1_106	Serum albumin pre at baseline	g/L
V1_107	Serum albumin post at baseline	g/dL
V1_110	Uricemia pre at baseline	mg/dL
V1_113	Total protein at baseline	g/dL
V1_116	Fasting glucose at baseline	mg/dL
V1_118	HbA1C at baseline	%
V1_119	HbA1C normal value less than	%
V1_122	Total cholesterol at baseline	mg/dL
V1_125	LDL at baseline	mg/dL
V1_128	HDL at baseline	mg/dL
V1_131	Triglycerides at baseline	mg/dL
V1_134	Serum Iron at baseline	mcg/dL
V1_137	TSAT at baseline	%
V1_140	Serum ferritin at baseline	ng/mL
V1_143	Serum transferrin at baseline	mg/dL
V1_146	ALT/GPT at baseline	U/L
V1_149	AST/GOT at baseline	U/L
V1_152	Gamma GT at baseline	U/L
V1_155	Total bilirubin at baseline	mg/dL
V1_158	Direct bilirubin at baseline	mg/dL
V1_161	Indirect bilirubin at baseline	mg/dL
V1_164	Alkaline phosphatase at baseline	U/L
V1_167	PTH at baseline	pg/mL
V1_170	C reactive protein at baseline	mg/dL
V1_259	ESA therapy before randmization, dose per week
V1_13	Height at baseline	3 figures number, cm
V1_30	Months waiting for transpant at baseline	numer
PRIMARYDIAGNOSIS	Primary renal diagnosis	1=Primitive glomerulonephritis 2=Secondary glomerulonephritis 3=Congenital anomalies 4=Pyelonephritis 5=Interstitial nephropathy 6=Hereditary nephropathy 7=Unknown 8=Others
V1_7	Gender	1=male; 2=female
V1_9	Race	1= caucasian; 2=afro-american; 3=other
V1_10	Marital status	1=Single 2=Married/ Life Partner 3=Widowed 4=Divorced/Separated
V1_11	Education	1=≤ 5 years 2=Primary School 3=Secondary School 4=University Degree
V1_12	Occupational Status	1=Currently works 2=Retired 3=Unemployed 4=Student
V1_14	Smoking	0=Never smoking 1=Current smoker 2=Former
V1_17	Number of alcohol drinks, per day at baseline	0= None 1= 1-2 2= 3-4 3= ≥5
V1_18	Family history of premature coronary heart disease, father	0=no; 1=yes
V1_19	Family history of premature coronary heart disease, mother	0=no; 1=yes
V1_20	Left coronary hypertrophy (prior randomization)	0=no; 1=yes
V1_27	Former transplant	0=no; 1=yes
V1_28	Kidney still present	0=no; 1=yes
V1_29	Waited listed for transplant	0=no; 1=yes
V1_35	Myocardial Infarction (prior randomization)	0=no; 1=yes
V1_37	Coronary Heart Disease (hospitalization for) (prior randomization)	0=no; 1=yes
V1_39	Arterial revascularization procedure (hospitalization for) (prior randomization)	0=no; 1=yes
V1_41	Peripheral Vascular Disease (hospitalization for) (prior randomization)	0=no; 1=yes
V1_43	Transient ischemic attack (hospitalization for) (prior randomization)	0=no; 1=yes
V1_45	Heart failure (hospitalization for) (prior randomization)	0=no; 1=yes
V1_48	Other cardiovascular cause (hospitalization for) (prior randomization)	0=no; 1=yes
V1_173	Hypertension (prior randomization)	0=no; 1=yes
V1_176	Diabetes (prior randomization)	0=no; 1=yes
V1_177	Type of diabetes	1=Type 1; 2=Type 2
V1_180	Ischemic heart disease (prior randomization)	0=no; 1=yes
V1_183	Dislipidemia (prior randomization)	0=no; 1=yes
V1_186	Arrhythmia (prior randomization)	0=no; 1=yes
V1_189	Lung disorder (prior randomization)	0=no; 1=yes
V1_193	Thromboembolic events (prior randomization)	0=no; 1=yes
V1_196	Rheumatologic problems (prior randomization)	0=no; 1=yes
V1_199	Seizures (prior randomization)	0=no; 1=yes
V1_202	Gastrointestinal disorders (prior randomization)	0=no; 1=yes
V1_220	Retinopathy (prior randomization)	0=no; 1=yes; 2=unknown; 99=missing
V1_229	Complications of Lower Extremities (prior randomization)	0=no; 1=yes
V1_252	Type of dialysis at randomization	1=Bicarbonate dialysis 2=Hemodiafiltration 3=Hemofiltration 4=Hemodiafiltration online 5=Acetate - free biofiltration
IRON	Iron therapy at baseline	0=no; 1=yes
ANTICOA	Antiplatelet therapy intra-dialysis at baseline	0=no; 1=yes
VITD	Vitamin D compound at baseline	0=no; 1=yes
CHELP	Phosphate-binding agent at baseline	0=no; 1=yes
CALCIOMIM	Calcimimetic agent at baseline	0=no; 1=yes
STATIN	Statin at baseline	0=no; 1=yes
ANTIIPERT	Antihypertensive at baseline	0=no; 1=yes
PCR	C reactive protein at baseline (time 0), at 12 months (time 1)	mg/dL
ALBUMIN	Albumin at baseline (time 0), at 12 months (time 1)	g/L
TSAT	TSATat baseline (time 0), at 12 months (time 1)	%
FERR	Serum ferritin at baseline (time 0), at 12 months (time 1)	ng/mL
TRANFER	Serum transferrin at baseline (time 0), at 12 months (time 1)	mg/dL
ESA	Erythropoiesis-stimulating agent, dose per week at baseline (time 0), at 12 months (time 1)	IU per week
EP_COMPOSITE	Composite of death from any cause, nonfatal myocardial infarction, nonfatal stroke, or hospitalization for cardiovascular cause (during follow up)	0=no; 1=yes
MI	Nonfatal myocardial infarction (during follow up)	0=no; 1=yes
STROKE	Nonfatal stroke (during follow up)	0=no; 1=yes
CVHOSP	Hospital admission from cardiovascular causes (during follow up)	0=no; 1=yes
THROMB	Dialysis vascular access thrombosis (during follow up)	0=no; 1=yes
HYPER	Hypertension (during follow up)	0=no; 1=yes
CONV	Hospital admission for seizures (during follow up)	0=no; 1=yes
DEATH	Death from any cause (during follow up)	0=no; 1=yes
MIFATAL	Fatal myocardial infarction (during follow up)	0=no; 1=yes
STROKEFATAL	Fatal stroke (during follow up)	0=no; 1=yes
TIME_EP_COMPOSITE_DAYS	Time to composite of Composite of death from any cause, nonfatal myocardial infarction, nonfatal stroke, or hospitalization for cardiovascular cause	days
TIME_MI_DAYS	Time to Nonfatal myocardial infarction (first event)	days
TIME_STROKE_DAYS	Time to Nonfatal stroke (first event)	days
TIME_CVHOSP_DAYS	Time to Hospital admission from cardiovascular causes (first event)	days
TIME_THROMB_DAYS	Time to Dialysis vascular access thrombosis (first event)	days
TIME_HYPER_DAYS	Time to Hypertension (first event)	days
TIME_CONV_DAYS	Time to Hospital admission for seizures (first event)	days
TIME_DEATH_DAYS	Time to Death from any cause (first event)	days
TIME_MIFATAL_DAYS	Time to Fatal myocardial infarction (first event)	days
TIME_STROKEFATAL_DAYS	Time to Fatal stroke (first event)	days
TRANSF1	Red blood cell transfusion	0=no; 1=yes
TIME_TRANSF1	Time to Red blood cell transfusion (first event)	days
burden4	Burden of kidney disease at baseline (time 0), at 12 months (time 1)	from 0 to 100; lower score=lower quality of life
social3	Quality of social interaction at baseline (time 0), at 12 months (time 1)	from 0 to 100; lower score=lower quality of life
cogfun3	Cognitive function at baseline (time 0), at 12 months (time 1)	from 0 to 100; lower score=lower quality of life
symp12	Symptoms at baseline (time 0), at 12 months (time 1)	from 0 to 100; lower score=lower quality of life
effect8	Effects of kidney disease at baseline (time 0), at 12 months (time 1)	from 0 to 100; lower score=lower quality of life
sexfunc2	Sexual function at baseline (time 0), at 12 months (time 1)	from 0 to 100; lower score=lower quality of life
sleep4	Sleep at baseline (time 0), at 12 months (time 1)	from 0 to 100; lower score=lower quality of life
socsup2	Social support at baseline (time 0), at 12 months (time 1)	from 0 to 100; lower score=lower quality of life
work2	Work status at baseline (time 0), at 12 months (time 1)	from 0 to 100; lower score=lower quality of life
encourg2	Dialysis staff encouragement at baseline (time 0), at 12 months (time 1)	from 0 to 100; lower score=lower quality of life
i22	Overall health at baseline (time 0), at 12 months (time 1)	from 0 to 100; lower score=lower quality of life
i23	Patient satisfaction at baseline (time 0), at 12 months (time 1)	from 0 to 100; lower score=lower quality of life
phyfun10	Physical functioning at baseline (time 0), at 12 months (time 1)	from 0 to 100; lower score=lower quality of life
rolep4	Role limitations, physical at baseline (time 0), at 12 months (time 1)	from 0 to 100; lower score=lower quality of life
pain2	Pain at baseline (time 0), at 12 months (time 1)	from 0 to 100; lower score=lower quality of life
genh5	General health at baseline (time 0), at 12 months (time 1)	from 0 to 100; lower score=lower quality of life
emot5	Emotional well-being at baseline (time 0), at 12 months (time 1)	from 0 to 100; lower score=lower quality of life
rolee3	Role limitations, emotional at baseline (time 0), at 12 months (time 1)	from 0 to 100; lower score=lower quality of life
socfun2	Social function at baseline (time 0), at 12 months (time 1)	from 0 to 100; lower score=lower quality of life
enfat4	Energy/fatigue at baseline (time 0), at 12 months (time 1)	from 0 to 100; lower score=lower quality of life
agg_phys	Physical composite at baseline (time 0), at 12 months (time 1)
agg_ment	Mental composite at baseline (time 0), at 12 months (time 1)
SUMEAS	Total number of serious adverse events
PTSEAS	Patients with serious adverse events	0=no; 1=yes
SUMEA	Total number of adverse events
PTSEA	Patients with adverse events	0=no; 1=yes
V2_6	Hb level visit 2 (1 month after randomization)	g/dL
V3_6	Hb level visit 3 (2 months after randomization)	g/dL
V4_6	Hb level visit 4 (3 months after randomization)	g/dL
V5_4	Hb level visit 5 (6 months after randomization)	g/dL
V6_4	Hb level visit 6 (12 months after randomization)	g/dL
BASE_371	Allocated treatment 4000/18000	IU per week
V2_166	ESA, total dose per week at visit 2 (1 month after randomization)	IU per week
V3_166	ESA, total dose per week at visit 3 (2 months after randomization)	IU per week
V4_166	ESA, total dose per week at visit 4 (3 months after randomization)	IU per week
V5_265	ESA, total dose per week at visit 5 (6 months after randomization)	IU per week
V6_265	ESA, total dose per week at visit 6 (12 months after randomization)	IU per week
V1_62	HCT at baseline	%
PAS_1	Systolic blood pressure at visit 1 (randomization)	mmHg
PAS_2	Systolic blood pressure at visit 2 (1 month after randomization)	mmHg
PAS_3	Systolic blood pressure at visit 3 (2 months after randomization)	mmHg
PAS_4	Systolic blood pressure at visit 4 (3 months after randomization)	mmHg
PAS_5	Systolic blood pressure at visit 5 (6 months after randomization)	mmHg
PAS_6	Systolic blood pressure at visit 6 (12 months after randomization)	mmHg
PAD_1	Diastolic blood pressure at visit 1 (randomization)	mmHg
PAD_2	Diastolic blood pressure at visit 2 (1 month after randomization)	mmHg
PAD_3	Diastolic blood pressure at visit 3 (2 months after randomization)	mmHg
PAD_4	Diastolic blood pressure at visit 4 (3 months after randomization)	mmHg
PAD_5	Diastolic blood pressure at visit 5 (6 months after randomization)	mmHg
PAD_6	Diastolic blood pressure at visit 6 (12 months after randomization)	mmHg
PP	Per Protocol Population	0=no 1=yes

## Sheet: adverse events
ID_Centro	Center ID	3 figures number
ID_Pz	Patient ID	3 figures number
CODICE	Randomization number	6 figures number
V16_DataVis	Adverse event sheet date	dd/mm/yy
V16_1_s	Adverse event diagnosis	MEDRA code
V16_5	Relationship with stuyd drugs	1=Unlikely 2=Possible 3=Likely
V16_7	specify the last weekly ESA dose	IU/mcg
V16_16	Result	1=Healing 2=Improvement 3=No change 4=Worsening 5=Death 6=Lost to follow up
V16_17	Adverse event resulting in death	1=yes
V16_18	Adverse event resulting in death risk	1=yes
V16_19	Adverse event requiring hospitalization or hospitalization extension time	1=yes
V16_20	Adverse event causing disability/severe or prolonged inability	1=yes
V16_annullata	Cancelled sheet (because not actual adverse event according protocol definition )	1=yes

## Sheet: serious adverse event
ID_Centro	Center ID	3 figures number
ID_Pz	Patient ID	3 figures number
CODICE	Randomization number	6 figures number
V17_DataVis	Serious adverse event sheet date	dd/mm/yy
V17_1	Is the patient affected by comorbidities?	0=no; 1=yes
V17_2	If yes, specify comorbidity	MEDRA code
V17_5	If yes, specify comorbidity	MEDRA code
V17_8	If yes, specify comorbidity	MEDRA code
V17_11	If yes, specify comorbidity	MEDRA code
V17_14	If yes, specify comorbidity	MEDRA code
V17_77_1_s	Serious adverse event diagnosis	MEDRA code
V17_annullata	Cancelled sheet (because not actual serious adverse event according protocol definition )	1=yes
